# Supplementary material for: Phage-assisted evolution of highly active cytosine base editors with enhanced selectivity and minimal sequence context preference
Source: Nat Commun. 2024 Feb 24;15:1697. doi: 10.1038/s41467-024-45969-7 (PMC10894238; doi:10.1038/s41467-024-45969-7)
Supplement: Supplementary file 4 — Supplementary Data 1 [file 41467_2024_45969_MOESM4_ESM.xlsx]

## Sheet: Genomic Loci
SpCas9 genomic loci:
Site Name	Protospacer	PAM	Amplicon	HTS-F	HTS-R
EMX1	GAGTCCGAGCAGAAGAAGAA	GGG	CAGCTCAGCCTGAGTGTTGAGGCCCCAGTGGCTGCTCTGGGGGCCTCCTGAGTTTCTCATCTGTGCCCCTCCCTCCCTGGCCCAGGTGAAGGTGTGGTTCCAGAACCGGAGGACAAAGTACAAACGGCAGAAGCTGGAGGAGGAAGGGCCTGAGTCCGAGCAGAAGAAGAAGGGCTCCCATCACATCAACCGGTGGCGCATTGCCACGAAGCAGGCCAATGGGGAGGACATCGATGTCACCTCCAATGACTAGGGTGGGCAACCACAAACCCACGAG	ACACTCTTTCCCTACACGACGCTCTTCCGATCTNNNNCAGCTCAGCCTGAGTGTTGA	TGGAGTTCAGACGTGTGCTCTTCCGATCTCTCGTGGGTTTGTGGTTGC
BCL11A	TTTATCACAGGCTCCAGGAA	GGG	GCCAGAAAAGAGATATGGCATCTACTCTTAGACATAACACACCAGGGTCAATACAACTTTGAAGCTAGTCTAGTGCAAGCTAACAGTTGCTTTTATCACAGGCTCCAGGAAGGGTTTGGCCTCTGATTAGGGTGGGGGCGTGGGTGGGGTAGAAGAGGACTGGCAGACCTCTCCATCGGTGGCCGTTTGCCCAGGGGGGCCTCTTTCGGAAGGCTCTCT	ACACTCTTTCCCTACACGACGCTCTTCCGATCTNNNNGCCAGAAAAGAGATATGGCATC	TGGAGTTCAGACGTGTGCTCTTCCGATCTAGAGAGCCTTCCGAAAGAGG
HEK3	GGCCCAGACTGAGCACGTGA	TGG	ATGTGGGCTGCCTAGAAAGGCATGGATGAGAGAAGCCTGGAGACAGGGATCCCAGGGAAACGCCCATGCAATTAGTCTATTTCTGCTGCAAGTAAGCATGCATTTGTAGGCTTGATGCTTTTTTTCTGCTTCTCCAGCCCTGGCCTGGGTCAATCCTTGGGGCCCAGACTGAGCACGTGATGGCAGAGGAAAGGAAGCCCTGCTTCCTCCAGAGGGCGTCGCAGGACAGCTTTTCCTAGACAGGGGCTAGTATGTGCAGCTCCTGCACCGGGATACTGGTTGACAAGTTTGGCTGGG	ACACTCTTTCCCTACACGACGCTCTTCCGATCTNNNNATGTGGGCTGCCTAGAAAGG	TGGAGTTCAGACGTGTGCTCTTCCGATCTCCCAGCCAAACTTGTCAACC
HEK4	GGCACTGCGGCTGGAGGTGG	GGG	GAACCCAGGTAGCCAGAGACCCGCTGGTCTTCTTTCCCCTCCCCTGCCCTCCCCTCCCTTCAAGATGGCTGACAAAGGCCGGGCTGGGTGGAAGGAAGGGAGGAAGGGCGAGGCAGAGGGTCCAAAGCAGGATGACAGGCAGGGGCACCGCGGCGCCCCGGTGGCACTGCGGCTGGAGGTGGGGGTTAAAGCGGAGACTCTGGTGCTGTGTGACTACAGTGGGGGCCCTGCCCTCTCTGAGCCCCCGCCTCCAGGCCTGTGTGTGTGTCTCCGTTCGGGTTGAAAGGA	ACACTCTTTCCCTACACGACGCTCTTCCGATCTNNNNGAACCCAGGTAGCCAGAGAC	TGGAGTTCAGACGTGTGCTCTTCCGATCTTCCTTTCAACCCGAACGGAG
PDCD1	CACCTACCTAAGAACCATCC	TGG	GACCTGCCAGGGACTGAGGGTGGAAGGTCCCTCCAGACCCCTGGCTCTGGGACACCTGACCGCCGACCCCACCTACCTAAGAACCATCCTGGCCGCCAGCCCAGTTGTAGCACCGCCCAGACGACTGGCCAGGGCGCCTGTGGGATCTGCATGCCTGGAGCAGCCCCACCAGAGTGCCGCCTTCTC	ACACTCTTTCCCTACACGACGCTCTTCCGATCTNNNNGACCTGCCAGGGACTGAGGG	TGGAGTTCAGACGTGTGCTCTTCCGATCTGAGAAGGCGGCACTCTGGTG
TRAC	TTCGTATCTGTAAAACCAAG	AGG	TCTGCCTTGGGGAAAACCGTGGGTGTGTCCTGCAGGCCATGCAGGCCTGGGACATGCAAGCCCATAACCGCTGTGGCCTCTTGGTTTTACAGATACGAACCTAAACTTTCAAAACCTGTCAGTGATTGGGTTCCGAATCCTCCTCCTGAAAGTGGCCGGGTTTAATCTGCTCATGACGCTGCG	ACACTCTTTCCCTACACGACGCTCTTCCGATCTNNNNTCTGCCTTGGGGAAAACCGT	TGGAGTTCAGACGTGTGCTCTTCCGATCTCGCAGCGTCATGAGCAGATT
HEK2	GAACACAAAGCATAGACTGC	GGG	TGAATGGATTCCTTGGAAACAATGATAACAAGACCTGGCTGAGCTAACTGTGACAGCATGTGGTAATTTTCCAGCCCGCTGGCCCTGTAAAGGAAACTGGAACACAAAGCATAGACTGCGGGGCGGGCCAGCCTGAATAGCTGCAAACAAGTGCAGAATATCTGATGATGTCATACGCACAGTTTGACAGATGGGGCTGG	ACACTCTTTCCCTACACGACGCTCTTCCGATCTNNNNCCAGCCCCATCTGTCAAACT	TGGAGTTCAGACGTGTGCTCTTCCGATCTTGAATGGATTCCTTGGAAACAATGA
eNme2-C genomic loci:
Site Name	Protospacer	PAM	Amplicon	HTS-F	HTS-R
eNme2-C site 5	GGCTACAGCAACAGGGTGGTGG	ACCTCA	GCTCAGAAAAAGGGCCCTGACAACTCTTTTCATCTTCTAGGTATGACAACGAATTTGGCTACAGCAACAGGGTGGTGGACCTCATGGCCCACATGGCCTCCAAGGAGTAAGACCCCTGGACCACCAGCCCCAGCAAGAGCACAAGAGGAAGAGAGAGACCCTCACTGCTGGGGAGTCCCTGCCACACTCAGTCCCCCACCACACTGAATCTC	ACACTCTTTCCCTACACGACGCTCTTCCGATCTNNNNGCTCAGAAAAAGGGCCCTGA	TGGAGTTCAGACGTGTGCTCTTCCGATCTGAGATTCAGTGTGGTGGGGG
eNme2-C site 50	GTCTCCGCTTTAACCCCCACCTC	CAGCCG	GGCGAGGCAGAGGGTCCAAAGCAGGATGACAGGCAGGGGCACCGCGGCGCCCCGGTGGCACTGCGGCTGGAGGTGGGGGTTAAAGCGGAGACTCTGGTGCTGTGTGACTACAGTGGGGGCCCTGCCCTCTCTGAGCCCCCGCCTCCAGGCCTGTGTGTGTGTCTCCGTTCGGGTTGAAAGGAGCCCGGGAAAAAGGCCCCAGAAGGAG	ACACTCTTTCCCTACACGACGCTCTTCCGATCTNNNNGGCGAGGCAGAGGGTCCAAA	TGGAGTTCAGACGTGTGCTCTTCCGATCTCTCCTTCTGGGGCCTTTTTCCC
eNme2-C site 39	GCACAACCAGTGGAGGCAAGAGG	GCGGCT	GGGCCTGGAAGTTCGCTAATCCCGGAACTGGACCCCGCCCAAAGCCGCCCTCTTGCCTCCACTGGTTGTGCAGCCGCCGCTCCAGAGCCGTGCGAATGGGGCCATGCCGACCAAAGCGCCGATGGATGTGGCGCAGGTAGCGCGCCCACTGCAAGGCCCGGCGCACGGTGGCGGGGTCCCAGGTGCTGACGTAGGTAGTGCTTGAGACCGCCAGAAGCTCGGAAAAGCGATCCA	ACACTCTTTCCCTACACGACGCTCTTCCGATCTNNNNGGGCCTGGAAGTTCGCTAAT	TGGAGTTCAGACGTGTGCTCTTCCGATCTTGGATCGCTTTTCCGAGCTT
eNme2-C site 11	GGTCCAAAGCAGGATGACAGGCA	GGGGCA	GAACCCAGGTAGCCAGAGACCCGCTGGTCTTCTTTCCCCTCCCCTGCCCTCCCCTCCCTTCAAGATGGCTGACAAAGGCCGGGCTGGGTGGAAGGAAGGGAGGAAGGGCGAGGCAGAGGGTCCAAAGCAGGATGACAGGCAGGGGCACCGCGGCGCCCCGGTGGCACTGCGGCTGGAGGTGGGGGTTAAAGCGGAGACTCTGGTGCTGTGTGACTACAGTGGGGGCCCTGCCCTCTCTGAGCCCCCGCCTCCAGGCCTGTGTGTGTGTCTCCGTTCGGGTTGAAAGGA	ACACTCTTTCCCTACACGACGCTCTTCCGATCTNNNNGAACCCAGGTAGCCAGAGAC	TGGAGTTCAGACGTGTGCTCTTCCGATCTTCCTTTCAACCCGAACGGAG
SpCas9 Cas-dependent off-target sites:
Site Name	Protospacer	PAM	Amplicon	HTS-F	HTS-R
HEK3OT1	CACCCAGACTGAGCACGTGC	TGG	TCCCCTGTTGACCTGGAGAAGCATGAACCAGTCAAAAAGTTTAAAGACAAGAGCATTAACTGCACCAGTGGGCAGCTCAGCTCAGACACCAGTAGCGTGGGCACCCAGACTGAGCACGTGCTGGAGCCCAAGAAATGCAGAGACCTGTGCACCTCTGGTCAGGGCAAGTACAGTG	ACACTCTTTCCCTACACGACGCTCTTCCGATCTNNNNTCCCCTGTTGACCTGGAGAA	TGGAGTTCAGACGTGTGCTCTTCCGATCTCACTGTACTTGCCCTGACCA
HEK3OT2	GACACAGACTGGGCACGTGA	GGG	TTGGTGTTGACAGGGAGCAACTTCACAGTCCCAGGCATCAGGACACAGACTGGGCACGTGAGGGAAGCCCAAGGGAGAGGACTGGTGTAATCGAGGCTGACTCCACTTTTAATGTTTGACTGATGATAGGTTTCAAGTCTCACTAAGTCTCCTTCCCCTTCTGCCCACATCTCAG	ACACTCTTTCCCTACACGACGCTCTTCCGATCTNNNNTTGGTGTTGACAGGGAGCAA	TGGAGTTCAGACGTGTGCTCTTCCGATCTCTGAGATGTGGGCAGAAGGG
HEK3OT3	AGCTCAGACTGAGCAAGTGA	GGG	TGAGAGGGAACAGAAGGGCTAAGACTAAAAGGAACAGAGGAGTTCATAGTGAGCGGTAAAGAGCTCAGACTGAGCAAGTGAGGGGCTCAGCCTCCCATGGAGGACAGGGGGCTGGGGCCCCTGGCTGATGTCTGGACTGAAGCCCCCACGCCCAGAGGTTCTTGGGCCTTTGGAC	ACACTCTTTCCCTACACGACGCTCTTCCGATCTNNNNTGAGAGGGAACAGAAGGGCT	TGGAGTTCAGACGTGTGCTCTTCCGATCTGTCCAAAGGCCCAAGAACCT
HEK3OT4	AGACCAGACTGAGCAAGAGA	GGG	CCTAGCACTTTGGAAGGTCGAAGCGGCAGGATGGCTTCAACCCAGGAGTTCGAGACCAGACTGAGCAAGAGAGGGAGAGTGTCTGTATTAACAACAAACAAACAAACAAAAAACTAAACTAAAAGAAACTGTGGTGTATAATATAAAATTCTGGCTGAGCAGATTAAGATGAGC	ACACTCTTTCCCTACAC GACGCTCTTCCGATCTN NNNTCCTAGCACTTTG GAAGGTCG	TGGAGTTCAGACGTG TGCTCTTCCGATCTG CTCATCTTAATCTGCT CAGCC
HEK3OT5	GAGCCAGAATGAGCACGTGA	GGG	AAAGGAGCAGCTCTTCCTGGTGGAAATTGCGAGCAGAGGCTGCGTGAGTTCCGTAACTCGCACACAGCCTCCATTTGGAGCCAGAATGAGCACGTGAGGGACCCCGGGCAGAGGGGCCAGTGCTGACATTATGCTCCATGCAACCTCCCATCCTGTTGTGGGAGATGGTGCAGAC	ACACTCTTTCCCTACAC GACGCTCTTCCGATCTN NNNAAAGGAGCAGCTC TTCCTGG	TGGAGTTCAGACGTG TGCTCTTCCGATCTGT CTGCACCATCTCCCA CAA
HEK4OT1	TGCACTGCGGCCGGAGGAGG	TGG	GGCATGGCTTCTGAGACTCATAGCTGGGGCTGAAGATCCCTAGGGGGGCTCTGCTGGGCTCACTGCTCTCCAGAGTGGTCCAGCCCGGCTGCAGGGTGCTGCTTCCAGCTTGGTGCACTGCGGCCGGAGGAGGTGGAGGATGGAAAGTAAGATTCAAAGACAGGGAGTGCAAGGG	ACACTCTTTCCCTACAC GACGCTCTTCCGATCTN NNNGGCATGGCTTCTG AGACTCA	TGGAGTTCAGACGTG TGCTCTTCCGATCTGT CTCCCTTGCACTCCC TGTCTTT
HEK4OT2	GGCTCTGCGGCTGGAGGGGG	TGG	TTTGGCAATGGAGGCATTGGGCAGGGGAAGCCTGTCTTCAGGGCACATGCACGTGCGCAGGGCTCTGCGGCTGGAGGGGGTGGGGTTGCTGTTAGTGACAGGGGCCCCAGCCAGGCAGGTTTCAGGATTGGGGAGCACTTGCTTCGGCTCCCTTGCTCTCATGGGCAGCCTCTTC	ACACTCTTTCCCTACAC GACGCTCTTCCGATCTN NNNTTTGGCAATGGAG GCATTGG	TGGAGTTCAGACGTG TGCTCTTCCGATCTGA AGAGGCTGCCCATGA GAG
HEK4OT3	GGCACGACGGCTGGAGGTGG	GGG	GGTCTGAGGCTCGAATCCTGGCAGCAGGTCCTTCATGGCAAGGCGGGAAAAGAGAAAAGCCAACGGGTTCTCATGCTGGGAAAAGATGCCGGGCACGACGGCTGGAGGTGGGGGGTTGGGAGTGGGTGGGATGCTTGCGTGCCCTGCATGAGGTGCAGGGATATGGAGGCCACAG	ACACTCTTTCCCTACAC GACGCTCTTCCGATCTN NNNGGTCTGAGGCTCG AATCCTG	TGGAGTTCAGACGTG TGCTCTTCCGATCTCT GTGGCCTCCATATCC CTG
HEK4OT4	GGCATCACGGCTGGAGGTGG	AGG	TTCCACCAGAACTCAGCCCAGGCTGCTGTGGGATGGAATCACCTGCACCCGGATGTTCTTTCTGGGCTGGTACATACAGGCAAGGCATCACGGCTGGAGGTGGAGGGGGCCTAACCCGGGGTTGCCCAGGAAGGGGTTTGCACATGGATTCGGTGTGTTGTGGAGGAACCGAGG	ACACTCTTTCCCTACAC GACGCTCTTCCGATCTN NNNTTTCCACCAGAACT CAGCCC	TGGAGTTCAGACGTG TGCTCTTCCGATCTCC TCGGTTCCTCCACAACAC
HEK4OT5	GGCGCTGCGGCGGGAGGTGG	AGG	CACGGGAAGGACAGGAGAAGGTGCTGGACCGCCTGGACTTTGTGCTGACCAGCCTTGTGGCGCTGCGGCGGGAGGTGGAGGAGCTGAGAAGCAGCCTGCGAGGGCTTGCGGGGGAGATTGTTGGGGAGGTCCGGTGAGTAATGCGGCTTCTTCTCCTGCTTTATCCCTCCCCTGC	ACACTCTTTCCCTACAC GACGCTCTTCCGATCTN NNNCACGGGAAGGACA GGAGAAG	TGGAGTTCAGACGTG TGCTCTTCCGATCTG CAGGGGAGGGATAAA GCAG
EMX1OT1	GAGTTAGAGCAGAAGAAGAA	AGG	TGCCCAATCATTGATGCTTTTATACCATCTTGGGGTTACAGAAAGAATAGGGGCTTATGGCATGGCAAGACAGATTGTCAGAGTTAGAGCAGAAGAAGAAAGGCATGGAGTAAAGGCAATCTTGTGCAGATGTACAGGTAGCAGCCCTCAGAAAAAATAGGTGATAGTCTATGGTAAATGTTTCT	ACACTCTTTCCCTACAC GACGCTCTTCCGATCTN NNNTGCCCAATCATTGA TGCTTTT	TGGAGTTCAGACGTG TGCTCTTCCGATCTAG AAACATTTACCATAGA CTATCACCT
EMX1OT2	GAGTCTAAGCAGAAGAAGAA	GAG	GTAGCCTCTTTCTCAATGTGCTTCAACCCATCACGGCCTTTGCAAATAGAGCCCTTTATTCATAGTAGACAAGAGTCTAAGCAGAAGAAGAAGAGAGCCACTACCCAACCATCTACTCTTCTAATGGTGTTTTCCTACAAAGGCCAAGTCATGAGACTGCATCCTTGTGAAAGC	ACACTCTTTCCCTACAC GACGCTCTTCCGATCTN NNNAGTAGCCTCTTTCT CAATGTGC	TGGAGTTCAGACGTG TGCTCTTCCGATCTG CTTTCACAAGGATGC AGTCT
EMX1OT3	GAGGCCGAGCAGAAGAAAGA	CGG	GAGCTAGACTCCGAGGGGAGGCTGCGAGCCGCAAGCGCAGGAGCCGGGTGGGAGAGAGACCCCTTCTTCTGCAAATGAGGAGGCCGAGCAGAAGAAAGACGGCGACAGATGTTGGGGGGAGGGGACGGTTTGTGAGGGATAGGGAGAGAAAGTCTAAGTGAGAGCAGGACGAGGA	ACACTCTTTCCCTACAC GACGCTCTTCCGATCTN NNNGAGCTAGACTCCG AGGGGA	TGGAGTTCAGACGTG TGCTCTTCCGATCTTC CTCGTCCTGCTCTCA CTT
EMX1OT4	GAGTCCTAGCAGGAGAAGAA	GAG	AGAGGCTGAAGAGGAAGACCAGACTCAGTAAAGCCTGGAGGCTGCCAGGTAGGGCTGGGGCCAGCATGACCTGAGTCCTAGCAGGAGAAGAAGAGGCAGCCTAGAGTCTTCTGTGAAGTGCACATAGAAGAGAGACTGGGGCCAAGCCACAAAAGATAGAATGCACAGCTGGGCC	ACACTCTTTCCCTACAC GACGCTCTTCCGATCTN NNNAGAGGCTGAAGAG GAAGACCA	TGGAGTTCAGACGTG TGCTCTTCCGATCTG GCCCAGCTGTGCATT CTAT
EMX1OT5	AAGTCTGAGCACAAGAAGAA	TGG	GTAGTTCTGACATTCCTCCTGAGGGAAAATAAATAAATTAATTAAAAATATATATATATATGTATAATGATAAACATGCTAACAAAGTCTGAGCACAAGAAGAATGGTGAGAAGGAATACATTTTATCTAATAAATATGTAAGCCATTAATAAAATGTAAACCATTAAAACAACAAATAAACCTTTCAGATATTGACCA	ACACTCTTTCCCTACAC GACGCTCTTCCGATCTN NNNGTAGTTCTGACATT CCTCCTGAG	TGGAGTTCAGACGTG TGCTCTTCCGATCTTG GTCAATATCTGAAAGG TTTATTTGT
EMX1OT6	GAGTCCGGGAAGGAGAAGAA	AGG	CCAAGAGGGCCAAGTCCTGGCTGTCTGCCTCTGACGACGAGCAAGGTGGAGGCCCTTGGTTAGCAGGATGGGTGGTGAGGAGTCCGGGAAGGAGAAGAAAGGCTCAGCGCGGCTTGCCTGAGCCTCCCTCCTCCCAGCTCCCGGCCCCTGCTGCCGGCGGCTGTCACTCCTCGCTG	ACACTCTTTCCCTACAC GACGCTCTTCCGATCTN NNNCCAAGAGGGCCAA GTCCTG	TGGAGTTCAGACGTG TGCTCTTCCGATCTCA GCGAGGAGTGACAG CC
EMX1OT7	GAGCCGGAGCAGAAGAAGGA	GGG	CACTCCACCTGATCTCGGGGCGCTGTGCGCTGAGGAAGGCGCGGGCGAGCCGGAGCAGAAGAAGGAGGGAGGGAGCCAGCCGCTGCAGCCACCACCGCCACCATGTCCTACCAAGGCAAGAAGAACATCCCGCGGATCACGGTGAGTCCGGGCGCCGCTGCTCCCTCCCTCCTCG	ACACTCTTTCCCTACAC GACGCTCTTCCGATCTN NNNCACTCCACCTGAT CTCGGGG	TGGAGTTCAGACGTG TGCTCTTCCGATCTC GAGGAGGGAGGGAG CAG
EMX1OT8	AAGTCCGAGGAGAGGAAGAA	AGG	ACCACAAATGCCCAAGAGACATCACCACTTGGAGAGTCAGAGGTCACAAAAGAGGGGCCCAACTCCTGTAGAAGTCCGAGGAGAGGAAGAAAGGGTTCTGGAGCTCTCAGGCGTCAGGGCCAGGCCTGCACCCTTCTGTGCCCCTCCATGAATGGCTGGCCGGCCCTTGACTGTGTC	ACACTCTTTCCCTACAC GACGCTCTTCCGATCTN NNNACCACAAATGCCC AAGAGAC	TGGAGTTCAGACGTG TGCTCTTCCGATCTGA CACAGTCAAGGGCCG G
EMX1OT9	GAATCCAAGCAGGAGAAGAA	GGA	CCCACCTTTGAGGAGGCAAAAGGGAATAAACTTGTGCTTATTTGTTGGAAGAGCAAATATGTTTTTTTGAAACCGAATTATGGATGGGGATGTGGGGGTGGGAACTAGGCAAGGGTCTCAGGGGAATCCAAGCAGGAGAAGAAGGAGGGAAAAACCACTCTCTTCTCAGATGGAA	ACACTCTTTCCCTACAC GACGCTCTTCCGATCTN NNNCCCACCTTTGAGG AGGCAAA	TGGAGTTCAGACGTG TGCTCTTCCGATCTTT CCATCTGAGAAGAGA GTGGT
EMX1OT10	ACGTCTGAGCAGAAGAAGAA	TGG	GTCATACCTTGGCCCTTCCTCTGTACTCTATACAGAGTCCAGCTCTGGCCTGGGAAAATACTTTCAGACAAAACGTCTGAGCAGAAGAAGAATGGACAGAACTCTGAGGACATTCTTGAGGCACTGGCAGAACCTCTGCAGGAAGACGAGAGCATTGCTGGTGTGGGCCTAGGGA	ACACTCTTTCCCTACAC GACGCTCTTCCGATCTN NNNGTCATACCTTGGC CCTTCCT	TGGAGTTCAGACGTG TGCTCTTCCGATCTTC CCTAGGCCCACACCA G
BCL11AOT1	CCTATCACTGGCTCCAGGAA	GGG	ACCTGTGGGCATCCTGAGTTGCTTCTGATGTCCCACCCATCACCTTGACCTGCTCAGAGCAGAGCATTGTTCTGAAATCTGAGGCATTGTCCTGCCCACTGGCCTATCACTGGCTCCAGGAAGGGCCTAGTGTCTCTGACCAGCTCTAGATCACCTCCTCCTCCTCCTGAGCCCTGTACGTTGCCAGGCTGATGAGAGGAGTGGGGCCGTGA	ACACTCTTTCCCTACACGACGCTCTTCCGATCTNNNNACCTGTGGGCATCCTGAGTTGC	TGGAGTTCAGACGTGTGCTCTTCCGATCTTCACGGCCCCACTCCTCTCA
BCL11AOT2	CTTATCATAGGCCCCAGGAA	AGG	CTTGGCGCAGTTCCTGTGTATGGATATTCTTACAGAATCGCTACTCTCCCTCTCCTTTGAGCTGGCCTAGCTTTGGCTTATCATAGGCCCCAGGAAAGGCCAGGGGACTGGGGTACCGGTTAGAGGGATATAAAAGTTCATTCTGCCTTGTACGTATGTTTAATTGATTAGAACACTTCATTTTCTCACAGCATGTA	ACACTCTTTCCCTACACGACGCTCTTCCGATCTNNNNCTTGGCGCAGTTCCTGTGTATG	TGGAGTTCAGACGTGTGCTCTTCCGATCTTACATGCTGTGAGAAAATGAAGTGT
SaCas9 orthogonal R-loop sites:
Site Name	Protospacer	PAM	Amplicon	HTS-F	HTS-R
SaR1	GTGGTAGACAGCATGTGTCCTA	AAGGGT	TGGTGGAGTGCTCTGTGTTTGTCTTTATAAACCCAGATGAGAGGATGAAGGCAACAAGCTTCTGTACCAACATACATGCCCCTTTGCCTCAAGTCTGGTTATTTTAGGGGGATGCTAGGTTGCTTTGGGTCTACCTTACTGAGAAAATGGCCCCAGGTCATTGTCATGTCCAGTTGTGGTAGACAGCATGTGTCCTAAAGGGTATATTCACATGCATGTGCAAAAATACAGGGGTCCTTCTAACCCTATCACAGAGAAGCAGGAGACTGC	ACACTCTTTCCCTACACGACGCTCTTCCGATCTNNNNTGCAGTCTCCTGCTTCTCTG	TGGAGTTCAGACGTGTGCTCTTCCGATTGGTGGAGTGCTCTGTGTTTG
SaR2	ATTTACAGCCTGGCCTTTGGGG	TCGGGT	GCTACAGAAAGGTCAGCAGCTATATTTAACCTCAGACCAGGGTGCGGTGGGAGATCTGGTTTCCGGAAGACGGAATGGGGAGAAGGGCAGGTTCCCCGAGGCGCCCAGACACCCAATCCTCCCGGTGACATTTACAGCCTGGCCTTTGGGGTCGGGTCAACGCTAGGCTGGCAGGGGAAGGGCGGGGCCGTGAGGTGAGCCGGCGCTGCAGGAAGGGGCCACCACCAGAGGGGCCATTTTGCGGTGGAAATGTCC	ACACTCTTTCCCTACACGACGCTCTTCCGATCTNNNNGGACATTTCCACCGCAAAATG	TGGAGTTCAGACGTGTGCTCTTCCGATGCTACAGAAAGGTCAGCAGC
SaR3	GTGTCAGGTAATGTGCTAAACA	GAGAGT	AAGTGTTCAGCTGCTTTTCTTTCATTTATTCCACATATAATTACTATAATTGCTAAACATTTATTTAGTGTCAGGTAATGTGCTAAACAGAGAGTTACTGCTCAGACATGTAATAATAATAAATAACACATCAAATAACCATACCATTTTAAGCTGTAGTATTATGAAGGGAAATCTGGAGCAAAGAGAATAGACTGTAGGGAAACCAGTTAAGAAATAGGACATGGAGGCTAGGTGCAG	ACACTCTTTCCCTACACGACGCTCTTCCGATCTNNNNCTGCACCTAGCCTCCATGTC	TGGAGTTCAGACGTGTGCTCTTCCGATCTGCTGTGGCATCCAGAGACAT
SaR4	GGTGGAGGAGGGTGCATGGGGT	CAGAAT	TTTGCTTATCCAGAAAAGGGAGTGATTGCTTCCAGGGGCCTCAGGGGAATAAATCATAGAATCCTGGACAAGGTTTGAAGGACAGGTAGGATTTGGGTGGGTGGAGGAGGGTGCATGGGGTCAGAATTGTAACCGAAAACTCATTCCAGGTGGATAGAGAAAATTTCTAGTGTTGTTGTTTTTAAACTATTTGGGGGACTGGCACAGACCCTTTTTGAATACCTGATGGGCTCACATTTCTGTCGAATCCCAG	ACACTCTTTCCCTACACGACGCTCTTCCGATCTNNNNGGAGGTGGAGAGAGGATGT	TGGAGTTCAGACGTGTGCTCTTCCGATCTTCCTGAGGTCTAGGAACCCG
SaR5	TCTGCTTCTCCAGCCCTGGC	CTGGGT	ATGTGGGCTGCCTAGAAAGGCATGGATGAGAGAAGCCTGGAGACAGGGATCCCAGGGAAACGCCCATGCAATTAGTCTATTTCTGCTGCAAGTAAGCATGCATTTGTAGGCTTGATGCTTTTTTTCTGCTTCTCCAGCCCTGGCCTGGGTCAATCCTTGGGGCCCAGACTGAGCACGTGATGGCAGAGGAAAGGAAGCCCTGCTTCCTCCAGAGGGCGTCGCAGGACAGCTTTTCCTAGACAGGGGCTAGTATGTGCAGCTCCTGCACCGGGATACTGGTTGACAAGTTTGGCTGGG	ACACTCTTTCCCTACACGACGCTCTTCCGATCTNNNNATGTGGGCTGCCTAGAAAGG	TGGAGTTCAGACGTGTGCTCTTCCGATCTCCCAGCCAAACTTGTCAACC
SaR6	GATGTTCCAATCAGTACGCA	GAGAGT	CATTGCAGAGAGGCGTATCATTTCGCGGATGTTCCAATCAGTACGCAGAGAGTCGCCGTCTCCAAGGTGAAAGCGGAAGTAGGGCCTTCGCGCACCTCATGGAATCCCTTCTGCAGCACCTGGATCGCTTTTCCGAGCTTCTGGCGGTCTCAAGCACTACCTACGTCAGCACCTGGGACCCC	ACACTCTTTCCCTACACGACGCTCTTCCGATCTNNNNCATTGCAGAGAGGCGTATCA	TGGAGTTCAGACGTGTGCTCTTCCGATCTGGGGTCCCAGGTGCTGAC
