# Supplementary material for: Phage-assisted evolution of highly active cytosine base editors with enhanced selectivity and minimal sequence context preference
Source: Nat Commun. 2024 Feb 24;15:1697. doi: 10.1038/s41467-024-45969-7 (PMC10894238; doi:10.1038/s41467-024-45969-7)
Supplement: Supplementary file 5 — Supplementary Data 2 [file 41467_2024_45969_MOESM5_ESM.xlsx]

## Sheet: Barcodes for Library Analysis
Barcode	Protospacer	PAM	Amplicon	HTS-F	HTS-R
TTTGTAGTCTAGTCT	TGTGACATGTGTTGGTTTGT	GGG	CCACACAACATACGAGCCGGAAGCATAAAGTGTAAAGCCTGGGGTGCCTAATGAGTGAGCTAACTCACATTAATTGCGTTGCGCAGTTTGTAGTCTAGTCTGTGTGACATGTGTTGGTTTGTGGGAGCACACGACGAACCACTTAATTAACGGCACTGCGAAAAAACCCCGCCGAAGCGGGGTTTTTTGCGAAATATAATGACCCTCTTGATAACCCAAGAGGGCATTTTTTAATGCCCATGGCGTTTACCAATG	ACACTCTTTCCCTACACGACGCTCTTCCGATCTNNNNCCACACAACATACGAGCCGGA	TGGAGTTCAGACGTGTGCTCTTCCGATCTCATTGGTAAACGCCATGGGCAT
CATTATGATCGTACG	TGTGACTTGTGTTGGTTTGT	GGG	CCACACAACATACGAGCCGGAAGCATAAAGTGTAAAGCCTGGGGTGCCTAATGAGTGAGCTAACTCACATTAATTGCGTTGCGCAGCATTATGATCGTACGGTGTGACTTGTGTTGGTTTGTGGGAGCACACGACGAACCACTTAATTAACGGCACTGCGAAAAAACCCCGCCGAAGCGGGGTTTTTTGCGAAATATAATGACCCTCTTGATAACCCAAGAGGGCATTTTTTAATGCCCATGGCGTTTACCAATG	ACACTCTTTCCCTACACGACGCTCTTCCGATCTNNNNCCACACAACATACGAGCCGGA	TGGAGTTCAGACGTGTGCTCTTCCGATCTCATTGGTAAACGCCATGGGCAT
CTATTCAGGGATTGA	TGTGACCTGTGTTGGTTTGT	GGG	CCACACAACATACGAGCCGGAAGCATAAAGTGTAAAGCCTGGGGTGCCTAATGAGTGAGCTAACTCACATTAATTGCGTTGCGCAGCTATTCAGGGATTGAGTGTGACCTGTGTTGGTTTGTGGGAGCACACGACGAACCACTTAATTAACGGCACTGCGAAAAAACCCCGCCGAAGCGGGGTTTTTTGCGAAATATAATGACCCTCTTGATAACCCAAGAGGGCATTTTTTAATGCCCATGGCGTTTACCAATG	ACACTCTTTCCCTACACGACGCTCTTCCGATCTNNNNCCACACAACATACGAGCCGGA	TGGAGTTCAGACGTGTGCTCTTCCGATCTCATTGGTAAACGCCATGGGCAT
CTGATACCGGAAGAC	TGTGACGTGTGTTGGTTTGT	GGG	CCACACAACATACGAGCCGGAAGCATAAAGTGTAAAGCCTGGGGTGCCTAATGAGTGAGCTAACTCACATTAATTGCGTTGCGCAGCTGATACCGGAAGACGTGTGACGTGTGTTGGTTTGTGGGAGCACACGACGAACCACTTAATTAACGGCACTGCGAAAAAACCCCGCCGAAGCGGGGTTTTTTGCGAAATATAATGACCCTCTTGATAACCCAAGAGGGCATTTTTTAATGCCCATGGCGTTTACCAATG	ACACTCTTTCCCTACACGACGCTCTTCCGATCTNNNNCCACACAACATACGAGCCGGA	TGGAGTTCAGACGTGTGCTCTTCCGATCTCATTGGTAAACGCCATGGGCAT
ATCTCAGTTGAAGTG	TGTGTCATGTGTTGGTTTGT	GGG	CCACACAACATACGAGCCGGAAGCATAAAGTGTAAAGCCTGGGGTGCCTAATGAGTGAGCTAACTCACATTAATTGCGTTGCGCAGATCTCAGTTGAAGTGGTGTGTCATGTGTTGGTTTGTGGGAGCACACGACGAACCACTTAATTAACGGCACTGCGAAAAAACCCCGCCGAAGCGGGGTTTTTTGCGAAATATAATGACCCTCTTGATAACCCAAGAGGGCATTTTTTAATGCCCATGGCGTTTACCAATG	ACACTCTTTCCCTACACGACGCTCTTCCGATCTNNNNCCACACAACATACGAGCCGGA	TGGAGTTCAGACGTGTGCTCTTCCGATCTCATTGGTAAACGCCATGGGCAT
GTGTATACGACAGAG	TGTGTCTTGTGTTGGTTTGT	GGG	CCACACAACATACGAGCCGGAAGCATAAAGTGTAAAGCCTGGGGTGCCTAATGAGTGAGCTAACTCACATTAATTGCGTTGCGCAGGTGTATACGACAGAGGTGTGTCTTGTGTTGGTTTGTGGGAGCACACGACGAACCACTTAATTAACGGCACTGCGAAAAAACCCCGCCGAAGCGGGGTTTTTTGCGAAATATAATGACCCTCTTGATAACCCAAGAGGGCATTTTTTAATGCCCATGGCGTTTACCAATG	ACACTCTTTCCCTACACGACGCTCTTCCGATCTNNNNCCACACAACATACGAGCCGGA	TGGAGTTCAGACGTGTGCTCTTCCGATCTCATTGGTAAACGCCATGGGCAT
ACCGTGCACCTACCA	TGTGTCCTGTGTTGGTTTGT	GGG	CCACACAACATACGAGCCGGAAGCATAAAGTGTAAAGCCTGGGGTGCCTAATGAGTGAGCTAACTCACATTAATTGCGTTGCGCAGACCGTGCACCTACCAGTGTGTCCTGTGTTGGTTTGTGGGAGCACACGACGAACCACTTAATTAACGGCACTGCGAAAAAACCCCGCCGAAGCGGGGTTTTTTGCGAAATATAATGACCCTCTTGATAACCCAAGAGGGCATTTTTTAATGCCCATGGCGTTTACCAATG	ACACTCTTTCCCTACACGACGCTCTTCCGATCTNNNNCCACACAACATACGAGCCGGA	TGGAGTTCAGACGTGTGCTCTTCCGATCTCATTGGTAAACGCCATGGGCAT
AACCTCCTTAGTCTA	TGTGTCGTGTGTTGGTTTGT	GGG	CCACACAACATACGAGCCGGAAGCATAAAGTGTAAAGCCTGGGGTGCCTAATGAGTGAGCTAACTCACATTAATTGCGTTGCGCAGAACCTCCTTAGTCTAGTGTGTCGTGTGTTGGTTTGTGGGAGCACACGACGAACCACTTAATTAACGGCACTGCGAAAAAACCCCGCCGAAGCGGGGTTTTTTGCGAAATATAATGACCCTCTTGATAACCCAAGAGGGCATTTTTTAATGCCCATGGCGTTTACCAATG	ACACTCTTTCCCTACACGACGCTCTTCCGATCTNNNNCCACACAACATACGAGCCGGA	TGGAGTTCAGACGTGTGCTCTTCCGATCTCATTGGTAAACGCCATGGGCAT
AGTTCAGACCAATTG	TGTGCCATGTGTTGGTTTGT	GGG	CCACACAACATACGAGCCGGAAGCATAAAGTGTAAAGCCTGGGGTGCCTAATGAGTGAGCTAACTCACATTAATTGCGTTGCGCAGAGTTCAGACCAATTGGTGTGCCATGTGTTGGTTTGTGGGAGCACACGACGAACCACTTAATTAACGGCACTGCGAAAAAACCCCGCCGAAGCGGGGTTTTTTGCGAAATATAATGACCCTCTTGATAACCCAAGAGGGCATTTTTTAATGCCCATGGCGTTTACCAATG	ACACTCTTTCCCTACACGACGCTCTTCCGATCTNNNNCCACACAACATACGAGCCGGA	TGGAGTTCAGACGTGTGCTCTTCCGATCTCATTGGTAAACGCCATGGGCAT
GTAGTTTGTCCAGAA	TGTGCCTTGTGTTGGTTTGT	GGG	CCACACAACATACGAGCCGGAAGCATAAAGTGTAAAGCCTGGGGTGCCTAATGAGTGAGCTAACTCACATTAATTGCGTTGCGCAGGTAGTTTGTCCAGAAGTGTGCCTTGTGTTGGTTTGTGGGAGCACACGACGAACCACTTAATTAACGGCACTGCGAAAAAACCCCGCCGAAGCGGGGTTTTTTGCGAAATATAATGACCCTCTTGATAACCCAAGAGGGCATTTTTTAATGCCCATGGCGTTTACCAATG	ACACTCTTTCCCTACACGACGCTCTTCCGATCTNNNNCCACACAACATACGAGCCGGA	TGGAGTTCAGACGTGTGCTCTTCCGATCTCATTGGTAAACGCCATGGGCAT
CTCAGATTTTATCAC	TGTGCCCTGTGTTGGTTTGT	GGG	CCACACAACATACGAGCCGGAAGCATAAAGTGTAAAGCCTGGGGTGCCTAATGAGTGAGCTAACTCACATTAATTGCGTTGCGCAGCTCAGATTTTATCACGTGTGCCCTGTGTTGGTTTGTGGGAGCACACGACGAACCACTTAATTAACGGCACTGCGAAAAAACCCCGCCGAAGCGGGGTTTTTTGCGAAATATAATGACCCTCTTGATAACCCAAGAGGGCATTTTTTAATGCCCATGGCGTTTACCAATG	ACACTCTTTCCCTACACGACGCTCTTCCGATCTNNNNCCACACAACATACGAGCCGGA	TGGAGTTCAGACGTGTGCTCTTCCGATCTCATTGGTAAACGCCATGGGCAT
CAGAGGACGCACGCT	TGTGCCGTGTGTTGGTTTGT	GGG	CCACACAACATACGAGCCGGAAGCATAAAGTGTAAAGCCTGGGGTGCCTAATGAGTGAGCTAACTCACATTAATTGCGTTGCGCAGCAGAGGACGCACGCTGTGTGCCGTGTGTTGGTTTGTGGGAGCACACGACGAACCACTTAATTAACGGCACTGCGAAAAAACCCCGCCGAAGCGGGGTTTTTTGCGAAATATAATGACCCTCTTGATAACCCAAGAGGGCATTTTTTAATGCCCATGGCGTTTACCAATG	ACACTCTTTCCCTACACGACGCTCTTCCGATCTNNNNCCACACAACATACGAGCCGGA	TGGAGTTCAGACGTGTGCTCTTCCGATCTCATTGGTAAACGCCATGGGCAT
CTACCTTTATGATCC	TGTGGCATGTGTTGGTTTGT	GGG	CCACACAACATACGAGCCGGAAGCATAAAGTGTAAAGCCTGGGGTGCCTAATGAGTGAGCTAACTCACATTAATTGCGTTGCGCAGCTACCTTTATGATCCGTGTGGCATGTGTTGGTTTGTGGGAGCACACGACGAACCACTTAATTAACGGCACTGCGAAAAAACCCCGCCGAAGCGGGGTTTTTTGCGAAATATAATGACCCTCTTGATAACCCAAGAGGGCATTTTTTAATGCCCATGGCGTTTACCAATG	ACACTCTTTCCCTACACGACGCTCTTCCGATCTNNNNCCACACAACATACGAGCCGGA	TGGAGTTCAGACGTGTGCTCTTCCGATCTCATTGGTAAACGCCATGGGCAT
TCCTTGGTCCTCGAG	TGTGGCTTGTGTTGGTTTGT	GGG	CCACACAACATACGAGCCGGAAGCATAAAGTGTAAAGCCTGGGGTGCCTAATGAGTGAGCTAACTCACATTAATTGCGTTGCGCAGTCCTTGGTCCTCGAGGTGTGGCTTGTGTTGGTTTGTGGGAGCACACGACGAACCACTTAATTAACGGCACTGCGAAAAAACCCCGCCGAAGCGGGGTTTTTTGCGAAATATAATGACCCTCTTGATAACCCAAGAGGGCATTTTTTAATGCCCATGGCGTTTACCAATG	ACACTCTTTCCCTACACGACGCTCTTCCGATCTNNNNCCACACAACATACGAGCCGGA	TGGAGTTCAGACGTGTGCTCTTCCGATCTCATTGGTAAACGCCATGGGCAT
AAGAGGAGACGTCAG	TGTGGCCTGTGTTGGTTTGT	GGG	CCACACAACATACGAGCCGGAAGCATAAAGTGTAAAGCCTGGGGTGCCTAATGAGTGAGCTAACTCACATTAATTGCGTTGCGCAGAAGAGGAGACGTCAGGTGTGGCCTGTGTTGGTTTGTGGGAGCACACGACGAACCACTTAATTAACGGCACTGCGAAAAAACCCCGCCGAAGCGGGGTTTTTTGCGAAATATAATGACCCTCTTGATAACCCAAGAGGGCATTTTTTAATGCCCATGGCGTTTACCAATG	ACACTCTTTCCCTACACGACGCTCTTCCGATCTNNNNCCACACAACATACGAGCCGGA	TGGAGTTCAGACGTGTGCTCTTCCGATCTCATTGGTAAACGCCATGGGCAT
TCCAGATATCTTTAA	TGTGGCGTGTGTTGGTTTGT	GGG	CCACACAACATACGAGCCGGAAGCATAAAGTGTAAAGCCTGGGGTGCCTAATGAGTGAGCTAACTCACATTAATTGCGTTGCGCAGTCCAGATATCTTTAAGTGTGGCGTGTGTTGGTTTGTGGGAGCACACGACGAACCACTTAATTAACGGCACTGCGAAAAAACCCCGCCGAAGCGGGGTTTTTTGCGAAATATAATGACCCTCTTGATAACCCAAGAGGGCATTTTTTAATGCCCATGGCGTTTACCAATG	ACACTCTTTCCCTACACGACGCTCTTCCGATCTNNNNCCACACAACATACGAGCCGGA	TGGAGTTCAGACGTGTGCTCTTCCGATCTCATTGGTAAACGCCATGGGCAT
CTAGTCTTTTGTAGT	TGTGAAATGTGTTGGTTTGT	GGG	CCACACAACATACGAGCCGGAAGCATAAAGTGTAAAGCCTGGGGTGCCTAATGAGTGAGCTAACTCACATTAATTGCGTTGCGCAGCTAGTCTTTTGTAGTGTGTGAAATGTGTTGGTTTGTGGGAGCACACGACGAACCACTTAATTAACGGCACTGCGAAAAAACCCCGCCGAAGCGGGGTTTTTTGCGAAATATAATGACCCTCTTGATAACCCAAGAGGGCATTTTTTAATGCCCATGGCGTTTACCAATG	ACACTCTTTCCCTACACGACGCTCTTCCGATCTNNNNCCACACAACATACGAGCCGGA	TGGAGTTCAGACGTGTGCTCTTCCGATCTCATTGGTAAACGCCATGGGCAT
TCGTACGCATTATGA	TGTGAATTGTGTTGGTTTGT	GGG	CCACACAACATACGAGCCGGAAGCATAAAGTGTAAAGCCTGGGGTGCCTAATGAGTGAGCTAACTCACATTAATTGCGTTGCGCAGTCGTACGCATTATGAGTGTGAATTGTGTTGGTTTGTGGGAGCACACGACGAACCACTTAATTAACGGCACTGCGAAAAAACCCCGCCGAAGCGGGGTTTTTTGCGAAATATAATGACCCTCTTGATAACCCAAGAGGGCATTTTTTAATGCCCATGGCGTTTACCAATG	ACACTCTTTCCCTACACGACGCTCTTCCGATCTNNNNCCACACAACATACGAGCCGGA	TGGAGTTCAGACGTGTGCTCTTCCGATCTCATTGGTAAACGCCATGGGCAT
GGATTGACTATTCAG	TGTGAACTGTGTTGGTTTGT	GGG	CCACACAACATACGAGCCGGAAGCATAAAGTGTAAAGCCTGGGGTGCCTAATGAGTGAGCTAACTCACATTAATTGCGTTGCGCAGGGATTGACTATTCAGGTGTGAACTGTGTTGGTTTGTGGGAGCACACGACGAACCACTTAATTAACGGCACTGCGAAAAAACCCCGCCGAAGCGGGGTTTTTTGCGAAATATAATGACCCTCTTGATAACCCAAGAGGGCATTTTTTAATGCCCATGGCGTTTACCAATG	ACACTCTTTCCCTACACGACGCTCTTCCGATCTNNNNCCACACAACATACGAGCCGGA	TGGAGTTCAGACGTGTGCTCTTCCGATCTCATTGGTAAACGCCATGGGCAT
GGAAGACCTGATACC	TGTGAAGTGTGTTGGTTTGT	GGG	CCACACAACATACGAGCCGGAAGCATAAAGTGTAAAGCCTGGGGTGCCTAATGAGTGAGCTAACTCACATTAATTGCGTTGCGCAGGGAAGACCTGATACCGTGTGAAGTGTGTTGGTTTGTGGGAGCACACGACGAACCACTTAATTAACGGCACTGCGAAAAAACCCCGCCGAAGCGGGGTTTTTTGCGAAATATAATGACCCTCTTGATAACCCAAGAGGGCATTTTTTAATGCCCATGGCGTTTACCAATG	ACACTCTTTCCCTACACGACGCTCTTCCGATCTNNNNCCACACAACATACGAGCCGGA	TGGAGTTCAGACGTGTGCTCTTCCGATCTCATTGGTAAACGCCATGGGCAT
TGAAGTGATCTCAGT	TGTGTAATGTGTTGGTTTGT	GGG	CCACACAACATACGAGCCGGAAGCATAAAGTGTAAAGCCTGGGGTGCCTAATGAGTGAGCTAACTCACATTAATTGCGTTGCGCAGTGAAGTGATCTCAGTGTGTGTAATGTGTTGGTTTGTGGGAGCACACGACGAACCACTTAATTAACGGCACTGCGAAAAAACCCCGCCGAAGCGGGGTTTTTTGCGAAATATAATGACCCTCTTGATAACCCAAGAGGGCATTTTTTAATGCCCATGGCGTTTACCAATG	ACACTCTTTCCCTACACGACGCTCTTCCGATCTNNNNCCACACAACATACGAGCCGGA	TGGAGTTCAGACGTGTGCTCTTCCGATCTCATTGGTAAACGCCATGGGCAT
GACAGAGGTGTATAC	TGTGTATTGTGTTGGTTTGT	GGG	CCACACAACATACGAGCCGGAAGCATAAAGTGTAAAGCCTGGGGTGCCTAATGAGTGAGCTAACTCACATTAATTGCGTTGCGCAGGACAGAGGTGTATACGTGTGTATTGTGTTGGTTTGTGGGAGCACACGACGAACCACTTAATTAACGGCACTGCGAAAAAACCCCGCCGAAGCGGGGTTTTTTGCGAAATATAATGACCCTCTTGATAACCCAAGAGGGCATTTTTTAATGCCCATGGCGTTTACCAATG	ACACTCTTTCCCTACACGACGCTCTTCCGATCTNNNNCCACACAACATACGAGCCGGA	TGGAGTTCAGACGTGTGCTCTTCCGATCTCATTGGTAAACGCCATGGGCAT
CCTACCAACCGTGCA	TGTGTACTGTGTTGGTTTGT	GGG	CCACACAACATACGAGCCGGAAGCATAAAGTGTAAAGCCTGGGGTGCCTAATGAGTGAGCTAACTCACATTAATTGCGTTGCGCAGCCTACCAACCGTGCAGTGTGTACTGTGTTGGTTTGTGGGAGCACACGACGAACCACTTAATTAACGGCACTGCGAAAAAACCCCGCCGAAGCGGGGTTTTTTGCGAAATATAATGACCCTCTTGATAACCCAAGAGGGCATTTTTTAATGCCCATGGCGTTTACCAATG	ACACTCTTTCCCTACACGACGCTCTTCCGATCTNNNNCCACACAACATACGAGCCGGA	TGGAGTTCAGACGTGTGCTCTTCCGATCTCATTGGTAAACGCCATGGGCAT
TAGTCTAAACCTCCT	TGTGTAGTGTGTTGGTTTGT	GGG	CCACACAACATACGAGCCGGAAGCATAAAGTGTAAAGCCTGGGGTGCCTAATGAGTGAGCTAACTCACATTAATTGCGTTGCGCAGTAGTCTAAACCTCCTGTGTGTAGTGTGTTGGTTTGTGGGAGCACACGACGAACCACTTAATTAACGGCACTGCGAAAAAACCCCGCCGAAGCGGGGTTTTTTGCGAAATATAATGACCCTCTTGATAACCCAAGAGGGCATTTTTTAATGCCCATGGCGTTTACCAATG	ACACTCTTTCCCTACACGACGCTCTTCCGATCTNNNNCCACACAACATACGAGCCGGA	TGGAGTTCAGACGTGTGCTCTTCCGATCTCATTGGTAAACGCCATGGGCAT
CCAATTGAGTTCAGA	TGTGCAATGTGTTGGTTTGT	GGG	CCACACAACATACGAGCCGGAAGCATAAAGTGTAAAGCCTGGGGTGCCTAATGAGTGAGCTAACTCACATTAATTGCGTTGCGCAGCCAATTGAGTTCAGAGTGTGCAATGTGTTGGTTTGTGGGAGCACACGACGAACCACTTAATTAACGGCACTGCGAAAAAACCCCGCCGAAGCGGGGTTTTTTGCGAAATATAATGACCCTCTTGATAACCCAAGAGGGCATTTTTTAATGCCCATGGCGTTTACCAATG	ACACTCTTTCCCTACACGACGCTCTTCCGATCTNNNNCCACACAACATACGAGCCGGA	TGGAGTTCAGACGTGTGCTCTTCCGATCTCATTGGTAAACGCCATGGGCAT
TCCAGAAGTAGTTTG	TGTGCATTGTGTTGGTTTGT	GGG	CCACACAACATACGAGCCGGAAGCATAAAGTGTAAAGCCTGGGGTGCCTAATGAGTGAGCTAACTCACATTAATTGCGTTGCGCAGTCCAGAAGTAGTTTGGTGTGCATTGTGTTGGTTTGTGGGAGCACACGACGAACCACTTAATTAACGGCACTGCGAAAAAACCCCGCCGAAGCGGGGTTTTTTGCGAAATATAATGACCCTCTTGATAACCCAAGAGGGCATTTTTTAATGCCCATGGCGTTTACCAATG	ACACTCTTTCCCTACACGACGCTCTTCCGATCTNNNNCCACACAACATACGAGCCGGA	TGGAGTTCAGACGTGTGCTCTTCCGATCTCATTGGTAAACGCCATGGGCAT
TTATCACCTCAGATT	TGTGCACTGTGTTGGTTTGT	GGG	CCACACAACATACGAGCCGGAAGCATAAAGTGTAAAGCCTGGGGTGCCTAATGAGTGAGCTAACTCACATTAATTGCGTTGCGCAGTTATCACCTCAGATTGTGTGCACTGTGTTGGTTTGTGGGAGCACACGACGAACCACTTAATTAACGGCACTGCGAAAAAACCCCGCCGAAGCGGGGTTTTTTGCGAAATATAATGACCCTCTTGATAACCCAAGAGGGCATTTTTTAATGCCCATGGCGTTTACCAATG	ACACTCTTTCCCTACACGACGCTCTTCCGATCTNNNNCCACACAACATACGAGCCGGA	TGGAGTTCAGACGTGTGCTCTTCCGATCTCATTGGTAAACGCCATGGGCAT
GCACGCTCAGAGGAC	TGTGCAGTGTGTTGGTTTGT	GGG	CCACACAACATACGAGCCGGAAGCATAAAGTGTAAAGCCTGGGGTGCCTAATGAGTGAGCTAACTCACATTAATTGCGTTGCGCAGGCACGCTCAGAGGACGTGTGCAGTGTGTTGGTTTGTGGGAGCACACGACGAACCACTTAATTAACGGCACTGCGAAAAAACCCCGCCGAAGCGGGGTTTTTTGCGAAATATAATGACCCTCTTGATAACCCAAGAGGGCATTTTTTAATGCCCATGGCGTTTACCAATG	ACACTCTTTCCCTACACGACGCTCTTCCGATCTNNNNCCACACAACATACGAGCCGGA	TGGAGTTCAGACGTGTGCTCTTCCGATCTCATTGGTAAACGCCATGGGCAT
ATGATCCCTACCTTT	TGTGGAATGTGTTGGTTTGT	GGG	CCACACAACATACGAGCCGGAAGCATAAAGTGTAAAGCCTGGGGTGCCTAATGAGTGAGCTAACTCACATTAATTGCGTTGCGCAGATGATCCCTACCTTTGTGTGGAATGTGTTGGTTTGTGGGAGCACACGACGAACCACTTAATTAACGGCACTGCGAAAAAACCCCGCCGAAGCGGGGTTTTTTGCGAAATATAATGACCCTCTTGATAACCCAAGAGGGCATTTTTTAATGCCCATGGCGTTTACCAATG	ACACTCTTTCCCTACACGACGCTCTTCCGATCTNNNNCCACACAACATACGAGCCGGA	TGGAGTTCAGACGTGTGCTCTTCCGATCTCATTGGTAAACGCCATGGGCAT
CCTCGAGTCCTTGGT	TGTGGATTGTGTTGGTTTGT	GGG	CCACACAACATACGAGCCGGAAGCATAAAGTGTAAAGCCTGGGGTGCCTAATGAGTGAGCTAACTCACATTAATTGCGTTGCGCAGCCTCGAGTCCTTGGTGTGTGGATTGTGTTGGTTTGTGGGAGCACACGACGAACCACTTAATTAACGGCACTGCGAAAAAACCCCGCCGAAGCGGGGTTTTTTGCGAAATATAATGACCCTCTTGATAACCCAAGAGGGCATTTTTTAATGCCCATGGCGTTTACCAATG	ACACTCTTTCCCTACACGACGCTCTTCCGATCTNNNNCCACACAACATACGAGCCGGA	TGGAGTTCAGACGTGTGCTCTTCCGATCTCATTGGTAAACGCCATGGGCAT
ACGTCAGAAGAGGAG	TGTGGACTGTGTTGGTTTGT	GGG	CCACACAACATACGAGCCGGAAGCATAAAGTGTAAAGCCTGGGGTGCCTAATGAGTGAGCTAACTCACATTAATTGCGTTGCGCAGACGTCAGAAGAGGAGGTGTGGACTGTGTTGGTTTGTGGGAGCACACGACGAACCACTTAATTAACGGCACTGCGAAAAAACCCCGCCGAAGCGGGGTTTTTTGCGAAATATAATGACCCTCTTGATAACCCAAGAGGGCATTTTTTAATGCCCATGGCGTTTACCAATG	ACACTCTTTCCCTACACGACGCTCTTCCGATCTNNNNCCACACAACATACGAGCCGGA	TGGAGTTCAGACGTGTGCTCTTCCGATCTCATTGGTAAACGCCATGGGCAT
TCTTTAATCCAGATA	TGTGGAGTGTGTTGGTTTGT	GGG	CCACACAACATACGAGCCGGAAGCATAAAGTGTAAAGCCTGGGGTGCCTAATGAGTGAGCTAACTCACATTAATTGCGTTGCGCAGTCTTTAATCCAGATAGTGTGGAGTGTGTTGGTTTGTGGGAGCACACGACGAACCACTTAATTAACGGCACTGCGAAAAAACCCCGCCGAAGCGGGGTTTTTTGCGAAATATAATGACCCTCTTGATAACCCAAGAGGGCATTTTTTAATGCCCATGGCGTTTACCAATG	ACACTCTTTCCCTACACGACGCTCTTCCGATCTNNNNCCACACAACATACGAGCCGGA	TGGAGTTCAGACGTGTGCTCTTCCGATCTCATTGGTAAACGCCATGGGCAT
AAACTCGGACAATCG	TGTACAGTGTGTTGGTTTGT	GGG	CCACACAACATACGAGCCGGAAGCATAAAGTGTAAAGCCTGGGGTGCCTAATGAGTGAGCTAACTCACATTAATTGCGTTGCGCAGAAACTCGGACAATCGGTGTACAGTGTGTTGGTTTGTGGGAGCACACGACGAACCACTTAATTAACGGCACTGCGAAAAAACCCCGCCGAAGCGGGGTTTTTTGCGAAATATAATGACCCTCTTGATAACCCAAGAGGGCATTTTTTAATGCCCATGGCGTTTACCAATG	ACACTCTTTCCCTACACGACGCTCTTCCGATCTNNNNCCACACAACATACGAGCCGGA	TGGAGTTCAGACGTGTGCTCTTCCGATCTCATTGGTAAACGCCATGGGCAT
AAAGCGTCATTTTTA	TGTACTGTGTGTTGGTTTGT	GGG	CCACACAACATACGAGCCGGAAGCATAAAGTGTAAAGCCTGGGGTGCCTAATGAGTGAGCTAACTCACATTAATTGCGTTGCGCAGAAAGCGTCATTTTTAGTGTACTGTGTGTTGGTTTGTGGGAGCACACGACGAACCACTTAATTAACGGCACTGCGAAAAAACCCCGCCGAAGCGGGGTTTTTTGCGAAATATAATGACCCTCTTGATAACCCAAGAGGGCATTTTTTAATGCCCATGGCGTTTACCAATG	ACACTCTTTCCCTACACGACGCTCTTCCGATCTNNNNCCACACAACATACGAGCCGGA	TGGAGTTCAGACGTGTGCTCTTCCGATCTCATTGGTAAACGCCATGGGCAT
AAAGGAACCGACATT	TGTACCGTGTGTTGGTTTGT	GGG	CCACACAACATACGAGCCGGAAGCATAAAGTGTAAAGCCTGGGGTGCCTAATGAGTGAGCTAACTCACATTAATTGCGTTGCGCAGAAAGGAACCGACATTGTGTACCGTGTGTTGGTTTGTGGGAGCACACGACGAACCACTTAATTAACGGCACTGCGAAAAAACCCCGCCGAAGCGGGGTTTTTTGCGAAATATAATGACCCTCTTGATAACCCAAGAGGGCATTTTTTAATGCCCATGGCGTTTACCAATG	ACACTCTTTCCCTACACGACGCTCTTCCGATCTNNNNCCACACAACATACGAGCCGGA	TGGAGTTCAGACGTGTGCTCTTCCGATCTCATTGGTAAACGCCATGGGCAT
AAAGTCAACCCAGCT	TGTACGGTGTGTTGGTTTGT	GGG	CCACACAACATACGAGCCGGAAGCATAAAGTGTAAAGCCTGGGGTGCCTAATGAGTGAGCTAACTCACATTAATTGCGTTGCGCAGAAAGTCAACCCAGCTGTGTACGGTGTGTTGGTTTGTGGGAGCACACGACGAACCACTTAATTAACGGCACTGCGAAAAAACCCCGCCGAAGCGGGGTTTTTTGCGAAATATAATGACCCTCTTGATAACCCAAGAGGGCATTTTTTAATGCCCATGGCGTTTACCAATG	ACACTCTTTCCCTACACGACGCTCTTCCGATCTNNNNCCACACAACATACGAGCCGGA	TGGAGTTCAGACGTGTGCTCTTCCGATCTCATTGGTAAACGCCATGGGCAT
AACAAACAAGACAGC	TGTTCAGTGTGTTGGTTTGT	GGG	CCACACAACATACGAGCCGGAAGCATAAAGTGTAAAGCCTGGGGTGCCTAATGAGTGAGCTAACTCACATTAATTGCGTTGCGCAGAACAAACAAGACAGCGTGTTCAGTGTGTTGGTTTGTGGGAGCACACGACGAACCACTTAATTAACGGCACTGCGAAAAAACCCCGCCGAAGCGGGGTTTTTTGCGAAATATAATGACCCTCTTGATAACCCAAGAGGGCATTTTTTAATGCCCATGGCGTTTACCAATG	ACACTCTTTCCCTACACGACGCTCTTCCGATCTNNNNCCACACAACATACGAGCCGGA	TGGAGTTCAGACGTGTGCTCTTCCGATCTCATTGGTAAACGCCATGGGCAT
AACAAATACCGCAGA	TGTTCTGTGTGTTGGTTTGT	GGG	CCACACAACATACGAGCCGGAAGCATAAAGTGTAAAGCCTGGGGTGCCTAATGAGTGAGCTAACTCACATTAATTGCGTTGCGCAGAACAAATACCGCAGAGTGTTCTGTGTGTTGGTTTGTGGGAGCACACGACGAACCACTTAATTAACGGCACTGCGAAAAAACCCCGCCGAAGCGGGGTTTTTTGCGAAATATAATGACCCTCTTGATAACCCAAGAGGGCATTTTTTAATGCCCATGGCGTTTACCAATG	ACACTCTTTCCCTACACGACGCTCTTCCGATCTNNNNCCACACAACATACGAGCCGGA	TGGAGTTCAGACGTGTGCTCTTCCGATCTCATTGGTAAACGCCATGGGCAT
AACACCGGGACTATC	TGTTCCGTGTGTTGGTTTGT	GGG	CCACACAACATACGAGCCGGAAGCATAAAGTGTAAAGCCTGGGGTGCCTAATGAGTGAGCTAACTCACATTAATTGCGTTGCGCAGAACACCGGGACTATCGTGTTCCGTGTGTTGGTTTGTGGGAGCACACGACGAACCACTTAATTAACGGCACTGCGAAAAAACCCCGCCGAAGCGGGGTTTTTTGCGAAATATAATGACCCTCTTGATAACCCAAGAGGGCATTTTTTAATGCCCATGGCGTTTACCAATG	ACACTCTTTCCCTACACGACGCTCTTCCGATCTNNNNCCACACAACATACGAGCCGGA	TGGAGTTCAGACGTGTGCTCTTCCGATCTCATTGGTAAACGCCATGGGCAT
AACCCCTTATGATAG	TGTTCGGTGTGTTGGTTTGT	GGG	CCACACAACATACGAGCCGGAAGCATAAAGTGTAAAGCCTGGGGTGCCTAATGAGTGAGCTAACTCACATTAATTGCGTTGCGCAGAACCCCTTATGATAGGTGTTCGGTGTGTTGGTTTGTGGGAGCACACGACGAACCACTTAATTAACGGCACTGCGAAAAAACCCCGCCGAAGCGGGGTTTTTTGCGAAATATAATGACCCTCTTGATAACCCAAGAGGGCATTTTTTAATGCCCATGGCGTTTACCAATG	ACACTCTTTCCCTACACGACGCTCTTCCGATCTNNNNCCACACAACATACGAGCCGGA	TGGAGTTCAGACGTGTGCTCTTCCGATCTCATTGGTAAACGCCATGGGCAT
AACGGGTGGACAGTC	TGTCCAGTGTGTTGGTTTGT	GGG	CCACACAACATACGAGCCGGAAGCATAAAGTGTAAAGCCTGGGGTGCCTAATGAGTGAGCTAACTCACATTAATTGCGTTGCGCAGAACGGGTGGACAGTCGTGTCCAGTGTGTTGGTTTGTGGGAGCACACGACGAACCACTTAATTAACGGCACTGCGAAAAAACCCCGCCGAAGCGGGGTTTTTTGCGAAATATAATGACCCTCTTGATAACCCAAGAGGGCATTTTTTAATGCCCATGGCGTTTACCAATG	ACACTCTTTCCCTACACGACGCTCTTCCGATCTNNNNCCACACAACATACGAGCCGGA	TGGAGTTCAGACGTGTGCTCTTCCGATCTCATTGGTAAACGCCATGGGCAT
AACTCCGCATAGGGA	TGTCCTGTGTGTTGGTTTGT	GGG	CCACACAACATACGAGCCGGAAGCATAAAGTGTAAAGCCTGGGGTGCCTAATGAGTGAGCTAACTCACATTAATTGCGTTGCGCAGAACTCCGCATAGGGAGTGTCCTGTGTGTTGGTTTGTGGGAGCACACGACGAACCACTTAATTAACGGCACTGCGAAAAAACCCCGCCGAAGCGGGGTTTTTTGCGAAATATAATGACCCTCTTGATAACCCAAGAGGGCATTTTTTAATGCCCATGGCGTTTACCAATG	ACACTCTTTCCCTACACGACGCTCTTCCGATCTNNNNCCACACAACATACGAGCCGGA	TGGAGTTCAGACGTGTGCTCTTCCGATCTCATTGGTAAACGCCATGGGCAT
AACTTGGAGCACATC	TGTCCCGTGTGTTGGTTTGT	GGG	CCACACAACATACGAGCCGGAAGCATAAAGTGTAAAGCCTGGGGTGCCTAATGAGTGAGCTAACTCACATTAATTGCGTTGCGCAGAACTTGGAGCACATCGTGTCCCGTGTGTTGGTTTGTGGGAGCACACGACGAACCACTTAATTAACGGCACTGCGAAAAAACCCCGCCGAAGCGGGGTTTTTTGCGAAATATAATGACCCTCTTGATAACCCAAGAGGGCATTTTTTAATGCCCATGGCGTTTACCAATG	ACACTCTTTCCCTACACGACGCTCTTCCGATCTNNNNCCACACAACATACGAGCCGGA	TGGAGTTCAGACGTGTGCTCTTCCGATCTCATTGGTAAACGCCATGGGCAT
AAGGAGCATAAAGCG	TGTCCGGTGTGTTGGTTTGT	GGG	CCACACAACATACGAGCCGGAAGCATAAAGTGTAAAGCCTGGGGTGCCTAATGAGTGAGCTAACTCACATTAATTGCGTTGCGCAGAAGGAGCATAAAGCGGTGTCCGGTGTGTTGGTTTGTGGGAGCACACGACGAACCACTTAATTAACGGCACTGCGAAAAAACCCCGCCGAAGCGGGGTTTTTTGCGAAATATAATGACCCTCTTGATAACCCAAGAGGGCATTTTTTAATGCCCATGGCGTTTACCAATG	ACACTCTTTCCCTACACGACGCTCTTCCGATCTNNNNCCACACAACATACGAGCCGGA	TGGAGTTCAGACGTGTGCTCTTCCGATCTCATTGGTAAACGCCATGGGCAT
AAGGGCGGAGAGAAC	TGTGCAGTGTGTTGGTTTGT	GGG	CCACACAACATACGAGCCGGAAGCATAAAGTGTAAAGCCTGGGGTGCCTAATGAGTGAGCTAACTCACATTAATTGCGTTGCGCAGAAGGGCGGAGAGAACGTGTGCAGTGTGTTGGTTTGTGGGAGCACACGACGAACCACTTAATTAACGGCACTGCGAAAAAACCCCGCCGAAGCGGGGTTTTTTGCGAAATATAATGACCCTCTTGATAACCCAAGAGGGCATTTTTTAATGCCCATGGCGTTTACCAATG	ACACTCTTTCCCTACACGACGCTCTTCCGATCTNNNNCCACACAACATACGAGCCGGA	TGGAGTTCAGACGTGTGCTCTTCCGATCTCATTGGTAAACGCCATGGGCAT
AATCTCTAGTCGCGT	TGTGCTGTGTGTTGGTTTGT	GGG	CCACACAACATACGAGCCGGAAGCATAAAGTGTAAAGCCTGGGGTGCCTAATGAGTGAGCTAACTCACATTAATTGCGTTGCGCAGAATCTCTAGTCGCGTGTGTGCTGTGTGTTGGTTTGTGGGAGCACACGACGAACCACTTAATTAACGGCACTGCGAAAAAACCCCGCCGAAGCGGGGTTTTTTGCGAAATATAATGACCCTCTTGATAACCCAAGAGGGCATTTTTTAATGCCCATGGCGTTTACCAATG	ACACTCTTTCCCTACACGACGCTCTTCCGATCTNNNNCCACACAACATACGAGCCGGA	TGGAGTTCAGACGTGTGCTCTTCCGATCTCATTGGTAAACGCCATGGGCAT
AATTCAATAACCATA	TGTGCCGTGTGTTGGTTTGT	GGG	CCACACAACATACGAGCCGGAAGCATAAAGTGTAAAGCCTGGGGTGCCTAATGAGTGAGCTAACTCACATTAATTGCGTTGCGCAGAATTCAATAACCATAGTGTGCCGTGTGTTGGTTTGTGGGAGCACACGACGAACCACTTAATTAACGGCACTGCGAAAAAACCCCGCCGAAGCGGGGTTTTTTGCGAAATATAATGACCCTCTTGATAACCCAAGAGGGCATTTTTTAATGCCCATGGCGTTTACCAATG	ACACTCTTTCCCTACACGACGCTCTTCCGATCTNNNNCCACACAACATACGAGCCGGA	TGGAGTTCAGACGTGTGCTCTTCCGATCTCATTGGTAAACGCCATGGGCAT
AATTGTCACTAGCGC	TGTGCGGTGTGTTGGTTTGT	GGG	CCACACAACATACGAGCCGGAAGCATAAAGTGTAAAGCCTGGGGTGCCTAATGAGTGAGCTAACTCACATTAATTGCGTTGCGCAGAATTGTCACTAGCGCGTGTGCGGTGTGTTGGTTTGTGGGAGCACACGACGAACCACTTAATTAACGGCACTGCGAAAAAACCCCGCCGAAGCGGGGTTTTTTGCGAAATATAATGACCCTCTTGATAACCCAAGAGGGCATTTTTTAATGCCCATGGCGTTTACCAATG	ACACTCTTTCCCTACACGACGCTCTTCCGATCTNNNNCCACACAACATACGAGCCGGA	TGGAGTTCAGACGTGTGCTCTTCCGATCTCATTGGTAAACGCCATGGGCAT
ACAAGTAATGAGAAA	TGTAAAGTGTGTTGGTTTGT	GGG	CCACACAACATACGAGCCGGAAGCATAAAGTGTAAAGCCTGGGGTGCCTAATGAGTGAGCTAACTCACATTAATTGCGTTGCGCAGACAAGTAATGAGAAAGTGTAAAGTGTGTTGGTTTGTGGGAGCACACGACGAACCACTTAATTAACGGCACTGCGAAAAAACCCCGCCGAAGCGGGGTTTTTTGCGAAATATAATGACCCTCTTGATAACCCAAGAGGGCATTTTTTAATGCCCATGGCGTTTACCAATG	ACACTCTTTCCCTACACGACGCTCTTCCGATCTNNNNCCACACAACATACGAGCCGGA	TGGAGTTCAGACGTGTGCTCTTCCGATCTCATTGGTAAACGCCATGGGCAT
ACACAAAGTGGTAAT	TGTAATGTGTGTTGGTTTGT	GGG	CCACACAACATACGAGCCGGAAGCATAAAGTGTAAAGCCTGGGGTGCCTAATGAGTGAGCTAACTCACATTAATTGCGTTGCGCAGACACAAAGTGGTAATGTGTAATGTGTGTTGGTTTGTGGGAGCACACGACGAACCACTTAATTAACGGCACTGCGAAAAAACCCCGCCGAAGCGGGGTTTTTTGCGAAATATAATGACCCTCTTGATAACCCAAGAGGGCATTTTTTAATGCCCATGGCGTTTACCAATG	ACACTCTTTCCCTACACGACGCTCTTCCGATCTNNNNCCACACAACATACGAGCCGGA	TGGAGTTCAGACGTGTGCTCTTCCGATCTCATTGGTAAACGCCATGGGCAT
ACACATAACGTAACA	TGTAACGTGTGTTGGTTTGT	GGG	CCACACAACATACGAGCCGGAAGCATAAAGTGTAAAGCCTGGGGTGCCTAATGAGTGAGCTAACTCACATTAATTGCGTTGCGCAGACACATAACGTAACAGTGTAACGTGTGTTGGTTTGTGGGAGCACACGACGAACCACTTAATTAACGGCACTGCGAAAAAACCCCGCCGAAGCGGGGTTTTTTGCGAAATATAATGACCCTCTTGATAACCCAAGAGGGCATTTTTTAATGCCCATGGCGTTTACCAATG	ACACTCTTTCCCTACACGACGCTCTTCCGATCTNNNNCCACACAACATACGAGCCGGA	TGGAGTTCAGACGTGTGCTCTTCCGATCTCATTGGTAAACGCCATGGGCAT
ACACATAGTCTCTTG	TGTAAGGTGTGTTGGTTTGT	GGG	CCACACAACATACGAGCCGGAAGCATAAAGTGTAAAGCCTGGGGTGCCTAATGAGTGAGCTAACTCACATTAATTGCGTTGCGCAGACACATAGTCTCTTGGTGTAAGGTGTGTTGGTTTGTGGGAGCACACGACGAACCACTTAATTAACGGCACTGCGAAAAAACCCCGCCGAAGCGGGGTTTTTTGCGAAATATAATGACCCTCTTGATAACCCAAGAGGGCATTTTTTAATGCCCATGGCGTTTACCAATG	ACACTCTTTCCCTACACGACGCTCTTCCGATCTNNNNCCACACAACATACGAGCCGGA	TGGAGTTCAGACGTGTGCTCTTCCGATCTCATTGGTAAACGCCATGGGCAT
ACACGACGCGAGAAT	TGTTAAGTGTGTTGGTTTGT	GGG	CCACACAACATACGAGCCGGAAGCATAAAGTGTAAAGCCTGGGGTGCCTAATGAGTGAGCTAACTCACATTAATTGCGTTGCGCAGACACGACGCGAGAATGTGTTAAGTGTGTTGGTTTGTGGGAGCACACGACGAACCACTTAATTAACGGCACTGCGAAAAAACCCCGCCGAAGCGGGGTTTTTTGCGAAATATAATGACCCTCTTGATAACCCAAGAGGGCATTTTTTAATGCCCATGGCGTTTACCAATG	ACACTCTTTCCCTACACGACGCTCTTCCGATCTNNNNCCACACAACATACGAGCCGGA	TGGAGTTCAGACGTGTGCTCTTCCGATCTCATTGGTAAACGCCATGGGCAT
ACAGACATGATGCCC	TGTTATGTGTGTTGGTTTGT	GGG	CCACACAACATACGAGCCGGAAGCATAAAGTGTAAAGCCTGGGGTGCCTAATGAGTGAGCTAACTCACATTAATTGCGTTGCGCAGACAGACATGATGCCCGTGTTATGTGTGTTGGTTTGTGGGAGCACACGACGAACCACTTAATTAACGGCACTGCGAAAAAACCCCGCCGAAGCGGGGTTTTTTGCGAAATATAATGACCCTCTTGATAACCCAAGAGGGCATTTTTTAATGCCCATGGCGTTTACCAATG	ACACTCTTTCCCTACACGACGCTCTTCCGATCTNNNNCCACACAACATACGAGCCGGA	TGGAGTTCAGACGTGTGCTCTTCCGATCTCATTGGTAAACGCCATGGGCAT
ACAGATTAGTCAGTG	TGTTACGTGTGTTGGTTTGT	GGG	CCACACAACATACGAGCCGGAAGCATAAAGTGTAAAGCCTGGGGTGCCTAATGAGTGAGCTAACTCACATTAATTGCGTTGCGCAGACAGATTAGTCAGTGGTGTTACGTGTGTTGGTTTGTGGGAGCACACGACGAACCACTTAATTAACGGCACTGCGAAAAAACCCCGCCGAAGCGGGGTTTTTTGCGAAATATAATGACCCTCTTGATAACCCAAGAGGGCATTTTTTAATGCCCATGGCGTTTACCAATG	ACACTCTTTCCCTACACGACGCTCTTCCGATCTNNNNCCACACAACATACGAGCCGGA	TGGAGTTCAGACGTGTGCTCTTCCGATCTCATTGGTAAACGCCATGGGCAT
ACAGCCTATGTGCCA	TGTTAGGTGTGTTGGTTTGT	GGG	CCACACAACATACGAGCCGGAAGCATAAAGTGTAAAGCCTGGGGTGCCTAATGAGTGAGCTAACTCACATTAATTGCGTTGCGCAGACAGCCTATGTGCCAGTGTTAGGTGTGTTGGTTTGTGGGAGCACACGACGAACCACTTAATTAACGGCACTGCGAAAAAACCCCGCCGAAGCGGGGTTTTTTGCGAAATATAATGACCCTCTTGATAACCCAAGAGGGCATTTTTTAATGCCCATGGCGTTTACCAATG	ACACTCTTTCCCTACACGACGCTCTTCCGATCTNNNNCCACACAACATACGAGCCGGA	TGGAGTTCAGACGTGTGCTCTTCCGATCTCATTGGTAAACGCCATGGGCAT
ACAGCGGACCCCGCC	TGTCAAGTGTGTTGGTTTGT	GGG	CCACACAACATACGAGCCGGAAGCATAAAGTGTAAAGCCTGGGGTGCCTAATGAGTGAGCTAACTCACATTAATTGCGTTGCGCAGACAGCGGACCCCGCCGTGTCAAGTGTGTTGGTTTGTGGGAGCACACGACGAACCACTTAATTAACGGCACTGCGAAAAAACCCCGCCGAAGCGGGGTTTTTTGCGAAATATAATGACCCTCTTGATAACCCAAGAGGGCATTTTTTAATGCCCATGGCGTTTACCAATG	ACACTCTTTCCCTACACGACGCTCTTCCGATCTNNNNCCACACAACATACGAGCCGGA	TGGAGTTCAGACGTGTGCTCTTCCGATCTCATTGGTAAACGCCATGGGCAT
ACATCACCTTGTGGG	TGTCATGTGTGTTGGTTTGT	GGG	CCACACAACATACGAGCCGGAAGCATAAAGTGTAAAGCCTGGGGTGCCTAATGAGTGAGCTAACTCACATTAATTGCGTTGCGCAGACATCACCTTGTGGGGTGTCATGTGTGTTGGTTTGTGGGAGCACACGACGAACCACTTAATTAACGGCACTGCGAAAAAACCCCGCCGAAGCGGGGTTTTTTGCGAAATATAATGACCCTCTTGATAACCCAAGAGGGCATTTTTTAATGCCCATGGCGTTTACCAATG	ACACTCTTTCCCTACACGACGCTCTTCCGATCTNNNNCCACACAACATACGAGCCGGA	TGGAGTTCAGACGTGTGCTCTTCCGATCTCATTGGTAAACGCCATGGGCAT
ACCAACACGGGATTT	TGTCACGTGTGTTGGTTTGT	GGG	CCACACAACATACGAGCCGGAAGCATAAAGTGTAAAGCCTGGGGTGCCTAATGAGTGAGCTAACTCACATTAATTGCGTTGCGCAGACCAACACGGGATTTGTGTCACGTGTGTTGGTTTGTGGGAGCACACGACGAACCACTTAATTAACGGCACTGCGAAAAAACCCCGCCGAAGCGGGGTTTTTTGCGAAATATAATGACCCTCTTGATAACCCAAGAGGGCATTTTTTAATGCCCATGGCGTTTACCAATG	ACACTCTTTCCCTACACGACGCTCTTCCGATCTNNNNCCACACAACATACGAGCCGGA	TGGAGTTCAGACGTGTGCTCTTCCGATCTCATTGGTAAACGCCATGGGCAT
ACCATGGGGCAAACC	TGTCAGGTGTGTTGGTTTGT	GGG	CCACACAACATACGAGCCGGAAGCATAAAGTGTAAAGCCTGGGGTGCCTAATGAGTGAGCTAACTCACATTAATTGCGTTGCGCAGACCATGGGGCAAACCGTGTCAGGTGTGTTGGTTTGTGGGAGCACACGACGAACCACTTAATTAACGGCACTGCGAAAAAACCCCGCCGAAGCGGGGTTTTTTGCGAAATATAATGACCCTCTTGATAACCCAAGAGGGCATTTTTTAATGCCCATGGCGTTTACCAATG	ACACTCTTTCCCTACACGACGCTCTTCCGATCTNNNNCCACACAACATACGAGCCGGA	TGGAGTTCAGACGTGTGCTCTTCCGATCTCATTGGTAAACGCCATGGGCAT
ACCCAGCGCCCGTCT	TGTGAAGTGTGTTGGTTTGT	GGG	CCACACAACATACGAGCCGGAAGCATAAAGTGTAAAGCCTGGGGTGCCTAATGAGTGAGCTAACTCACATTAATTGCGTTGCGCAGACCCAGCGCCCGTCTGTGTGAAGTGTGTTGGTTTGTGGGAGCACACGACGAACCACTTAATTAACGGCACTGCGAAAAAACCCCGCCGAAGCGGGGTTTTTTGCGAAATATAATGACCCTCTTGATAACCCAAGAGGGCATTTTTTAATGCCCATGGCGTTTACCAATG	ACACTCTTTCCCTACACGACGCTCTTCCGATCTNNNNCCACACAACATACGAGCCGGA	TGGAGTTCAGACGTGTGCTCTTCCGATCTCATTGGTAAACGCCATGGGCAT
ACCCCACACTTAGAT	TGTGATGTGTGTTGGTTTGT	GGG	CCACACAACATACGAGCCGGAAGCATAAAGTGTAAAGCCTGGGGTGCCTAATGAGTGAGCTAACTCACATTAATTGCGTTGCGCAGACCCCACACTTAGATGTGTGATGTGTGTTGGTTTGTGGGAGCACACGACGAACCACTTAATTAACGGCACTGCGAAAAAACCCCGCCGAAGCGGGGTTTTTTGCGAAATATAATGACCCTCTTGATAACCCAAGAGGGCATTTTTTAATGCCCATGGCGTTTACCAATG	ACACTCTTTCCCTACACGACGCTCTTCCGATCTNNNNCCACACAACATACGAGCCGGA	TGGAGTTCAGACGTGTGCTCTTCCGATCTCATTGGTAAACGCCATGGGCAT
ACCCGCGCGGTGGTG	TGTGACGTGTGTTGGTTTGT	GGG	CCACACAACATACGAGCCGGAAGCATAAAGTGTAAAGCCTGGGGTGCCTAATGAGTGAGCTAACTCACATTAATTGCGTTGCGCAGACCCGCGCGGTGGTGGTGTGACGTGTGTTGGTTTGTGGGAGCACACGACGAACCACTTAATTAACGGCACTGCGAAAAAACCCCGCCGAAGCGGGGTTTTTTGCGAAATATAATGACCCTCTTGATAACCCAAGAGGGCATTTTTTAATGCCCATGGCGTTTACCAATG	ACACTCTTTCCCTACACGACGCTCTTCCGATCTNNNNCCACACAACATACGAGCCGGA	TGGAGTTCAGACGTGTGCTCTTCCGATCTCATTGGTAAACGCCATGGGCAT
ACCGTTACCAACAGA	TGTGAGGTGTGTTGGTTTGT	GGG	CCACACAACATACGAGCCGGAAGCATAAAGTGTAAAGCCTGGGGTGCCTAATGAGTGAGCTAACTCACATTAATTGCGTTGCGCAGACCGTTACCAACAGAGTGTGAGGTGTGTTGGTTTGTGGGAGCACACGACGAACCACTTAATTAACGGCACTGCGAAAAAACCCCGCCGAAGCGGGGTTTTTTGCGAAATATAATGACCCTCTTGATAACCCAAGAGGGCATTTTTTAATGCCCATGGCGTTTACCAATG	ACACTCTTTCCCTACACGACGCTCTTCCGATCTNNNNCCACACAACATACGAGCCGGA	TGGAGTTCAGACGTGTGCTCTTCCGATCTCATTGGTAAACGCCATGGGCAT
ACCTAATGTCCGCCG	TGACATGTGTGTTGGTTTGT	GGG	CCACACAACATACGAGCCGGAAGCATAAAGTGTAAAGCCTGGGGTGCCTAATGAGTGAGCTAACTCACATTAATTGCGTTGCGCAGACCTAATGTCCGCCGGTGACATGTGTGTTGGTTTGTGGGAGCACACGACGAACCACTTAATTAACGGCACTGCGAAAAAACCCCGCCGAAGCGGGGTTTTTTGCGAAATATAATGACCCTCTTGATAACCCAAGAGGGCATTTTTTAATGCCCATGGCGTTTACCAATG	ACACTCTTTCCCTACACGACGCTCTTCCGATCTNNNNCCACACAACATACGAGCCGGA	TGGAGTTCAGACGTGTGCTCTTCCGATCTCATTGGTAAACGCCATGGGCAT
ACGCCGGTTCCAAAG	TGACTTGTGTGTTGGTTTGT	GGG	CCACACAACATACGAGCCGGAAGCATAAAGTGTAAAGCCTGGGGTGCCTAATGAGTGAGCTAACTCACATTAATTGCGTTGCGCAGACGCCGGTTCCAAAGGTGACTTGTGTGTTGGTTTGTGGGAGCACACGACGAACCACTTAATTAACGGCACTGCGAAAAAACCCCGCCGAAGCGGGGTTTTTTGCGAAATATAATGACCCTCTTGATAACCCAAGAGGGCATTTTTTAATGCCCATGGCGTTTACCAATG	ACACTCTTTCCCTACACGACGCTCTTCCGATCTNNNNCCACACAACATACGAGCCGGA	TGGAGTTCAGACGTGTGCTCTTCCGATCTCATTGGTAAACGCCATGGGCAT
ACGCCTTACTAAAAC	TGACCTGTGTGTTGGTTTGT	GGG	CCACACAACATACGAGCCGGAAGCATAAAGTGTAAAGCCTGGGGTGCCTAATGAGTGAGCTAACTCACATTAATTGCGTTGCGCAGACGCCTTACTAAAACGTGACCTGTGTGTTGGTTTGTGGGAGCACACGACGAACCACTTAATTAACGGCACTGCGAAAAAACCCCGCCGAAGCGGGGTTTTTTGCGAAATATAATGACCCTCTTGATAACCCAAGAGGGCATTTTTTAATGCCCATGGCGTTTACCAATG	ACACTCTTTCCCTACACGACGCTCTTCCGATCTNNNNCCACACAACATACGAGCCGGA	TGGAGTTCAGACGTGTGCTCTTCCGATCTCATTGGTAAACGCCATGGGCAT
ACGGACGGTTGGGAC	TGACGTGTGTGTTGGTTTGT	GGG	CCACACAACATACGAGCCGGAAGCATAAAGTGTAAAGCCTGGGGTGCCTAATGAGTGAGCTAACTCACATTAATTGCGTTGCGCAGACGGACGGTTGGGACGTGACGTGTGTGTTGGTTTGTGGGAGCACACGACGAACCACTTAATTAACGGCACTGCGAAAAAACCCCGCCGAAGCGGGGTTTTTTGCGAAATATAATGACCCTCTTGATAACCCAAGAGGGCATTTTTTAATGCCCATGGCGTTTACCAATG	ACACTCTTTCCCTACACGACGCTCTTCCGATCTNNNNCCACACAACATACGAGCCGGA	TGGAGTTCAGACGTGTGCTCTTCCGATCTCATTGGTAAACGCCATGGGCAT
ACTGACACTTGTTGG	TGTCATGTGTGTTGGTTTGT	GGG	CCACACAACATACGAGCCGGAAGCATAAAGTGTAAAGCCTGGGGTGCCTAATGAGTGAGCTAACTCACATTAATTGCGTTGCGCAGACTGACACTTGTTGGGTGTCATGTGTGTTGGTTTGTGGGAGCACACGACGAACCACTTAATTAACGGCACTGCGAAAAAACCCCGCCGAAGCGGGGTTTTTTGCGAAATATAATGACCCTCTTGATAACCCAAGAGGGCATTTTTTAATGCCCATGGCGTTTACCAATG	ACACTCTTTCCCTACACGACGCTCTTCCGATCTNNNNCCACACAACATACGAGCCGGA	TGGAGTTCAGACGTGTGCTCTTCCGATCTCATTGGTAAACGCCATGGGCAT
ACTGATTGTATTATG	TGTCTTGTGTGTTGGTTTGT	GGG	CCACACAACATACGAGCCGGAAGCATAAAGTGTAAAGCCTGGGGTGCCTAATGAGTGAGCTAACTCACATTAATTGCGTTGCGCAGACTGATTGTATTATGGTGTCTTGTGTGTTGGTTTGTGGGAGCACACGACGAACCACTTAATTAACGGCACTGCGAAAAAACCCCGCCGAAGCGGGGTTTTTTGCGAAATATAATGACCCTCTTGATAACCCAAGAGGGCATTTTTTAATGCCCATGGCGTTTACCAATG	ACACTCTTTCCCTACACGACGCTCTTCCGATCTNNNNCCACACAACATACGAGCCGGA	TGGAGTTCAGACGTGTGCTCTTCCGATCTCATTGGTAAACGCCATGGGCAT
AGAACTCAGGCACTA	TGTCCTGTGTGTTGGTTTGT	GGG	CCACACAACATACGAGCCGGAAGCATAAAGTGTAAAGCCTGGGGTGCCTAATGAGTGAGCTAACTCACATTAATTGCGTTGCGCAGAGAACTCAGGCACTAGTGTCCTGTGTGTTGGTTTGTGGGAGCACACGACGAACCACTTAATTAACGGCACTGCGAAAAAACCCCGCCGAAGCGGGGTTTTTTGCGAAATATAATGACCCTCTTGATAACCCAAGAGGGCATTTTTTAATGCCCATGGCGTTTACCAATG	ACACTCTTTCCCTACACGACGCTCTTCCGATCTNNNNCCACACAACATACGAGCCGGA	TGGAGTTCAGACGTGTGCTCTTCCGATCTCATTGGTAAACGCCATGGGCAT
AGACACCCGGTTAAA	TGTCGTGTGTGTTGGTTTGT	GGG	CCACACAACATACGAGCCGGAAGCATAAAGTGTAAAGCCTGGGGTGCCTAATGAGTGAGCTAACTCACATTAATTGCGTTGCGCAGAGACACCCGGTTAAAGTGTCGTGTGTGTTGGTTTGTGGGAGCACACGACGAACCACTTAATTAACGGCACTGCGAAAAAACCCCGCCGAAGCGGGGTTTTTTGCGAAATATAATGACCCTCTTGATAACCCAAGAGGGCATTTTTTAATGCCCATGGCGTTTACCAATG	ACACTCTTTCCCTACACGACGCTCTTCCGATCTNNNNCCACACAACATACGAGCCGGA	TGGAGTTCAGACGTGTGCTCTTCCGATCTCATTGGTAAACGCCATGGGCAT
AGAGGATATGTACCG	TGCCATGTGTGTTGGTTTGT	GGG	CCACACAACATACGAGCCGGAAGCATAAAGTGTAAAGCCTGGGGTGCCTAATGAGTGAGCTAACTCACATTAATTGCGTTGCGCAGAGAGGATATGTACCGGTGCCATGTGTGTTGGTTTGTGGGAGCACACGACGAACCACTTAATTAACGGCACTGCGAAAAAACCCCGCCGAAGCGGGGTTTTTTGCGAAATATAATGACCCTCTTGATAACCCAAGAGGGCATTTTTTAATGCCCATGGCGTTTACCAATG	ACACTCTTTCCCTACACGACGCTCTTCCGATCTNNNNCCACACAACATACGAGCCGGA	TGGAGTTCAGACGTGTGCTCTTCCGATCTCATTGGTAAACGCCATGGGCAT
AGATACCCGCTTTCA	TGCCTTGTGTGTTGGTTTGT	GGG	CCACACAACATACGAGCCGGAAGCATAAAGTGTAAAGCCTGGGGTGCCTAATGAGTGAGCTAACTCACATTAATTGCGTTGCGCAGAGATACCCGCTTTCAGTGCCTTGTGTGTTGGTTTGTGGGAGCACACGACGAACCACTTAATTAACGGCACTGCGAAAAAACCCCGCCGAAGCGGGGTTTTTTGCGAAATATAATGACCCTCTTGATAACCCAAGAGGGCATTTTTTAATGCCCATGGCGTTTACCAATG	ACACTCTTTCCCTACACGACGCTCTTCCGATCTNNNNCCACACAACATACGAGCCGGA	TGGAGTTCAGACGTGTGCTCTTCCGATCTCATTGGTAAACGCCATGGGCAT
AGATCACACGTATCG	TGCCCTGTGTGTTGGTTTGT	GGG	CCACACAACATACGAGCCGGAAGCATAAAGTGTAAAGCCTGGGGTGCCTAATGAGTGAGCTAACTCACATTAATTGCGTTGCGCAGAGATCACACGTATCGGTGCCCTGTGTGTTGGTTTGTGGGAGCACACGACGAACCACTTAATTAACGGCACTGCGAAAAAACCCCGCCGAAGCGGGGTTTTTTGCGAAATATAATGACCCTCTTGATAACCCAAGAGGGCATTTTTTAATGCCCATGGCGTTTACCAATG	ACACTCTTTCCCTACACGACGCTCTTCCGATCTNNNNCCACACAACATACGAGCCGGA	TGGAGTTCAGACGTGTGCTCTTCCGATCTCATTGGTAAACGCCATGGGCAT
AGCAAGGGACTTTAA	TGCCGTGTGTGTTGGTTTGT	GGG	CCACACAACATACGAGCCGGAAGCATAAAGTGTAAAGCCTGGGGTGCCTAATGAGTGAGCTAACTCACATTAATTGCGTTGCGCAGAGCAAGGGACTTTAAGTGCCGTGTGTGTTGGTTTGTGGGAGCACACGACGAACCACTTAATTAACGGCACTGCGAAAAAACCCCGCCGAAGCGGGGTTTTTTGCGAAATATAATGACCCTCTTGATAACCCAAGAGGGCATTTTTTAATGCCCATGGCGTTTACCAATG	ACACTCTTTCCCTACACGACGCTCTTCCGATCTNNNNCCACACAACATACGAGCCGGA	TGGAGTTCAGACGTGTGCTCTTCCGATCTCATTGGTAAACGCCATGGGCAT
AGCCCCAGGGCACAT	TGGCATGTGTGTTGGTTTGT	GGG	CCACACAACATACGAGCCGGAAGCATAAAGTGTAAAGCCTGGGGTGCCTAATGAGTGAGCTAACTCACATTAATTGCGTTGCGCAGAGCCCCAGGGCACATGTGGCATGTGTGTTGGTTTGTGGGAGCACACGACGAACCACTTAATTAACGGCACTGCGAAAAAACCCCGCCGAAGCGGGGTTTTTTGCGAAATATAATGACCCTCTTGATAACCCAAGAGGGCATTTTTTAATGCCCATGGCGTTTACCAATG	ACACTCTTTCCCTACACGACGCTCTTCCGATCTNNNNCCACACAACATACGAGCCGGA	TGGAGTTCAGACGTGTGCTCTTCCGATCTCATTGGTAAACGCCATGGGCAT
AGCCGGAGAACTCTA	TGGCTTGTGTGTTGGTTTGT	GGG	CCACACAACATACGAGCCGGAAGCATAAAGTGTAAAGCCTGGGGTGCCTAATGAGTGAGCTAACTCACATTAATTGCGTTGCGCAGAGCCGGAGAACTCTAGTGGCTTGTGTGTTGGTTTGTGGGAGCACACGACGAACCACTTAATTAACGGCACTGCGAAAAAACCCCGCCGAAGCGGGGTTTTTTGCGAAATATAATGACCCTCTTGATAACCCAAGAGGGCATTTTTTAATGCCCATGGCGTTTACCAATG	ACACTCTTTCCCTACACGACGCTCTTCCGATCTNNNNCCACACAACATACGAGCCGGA	TGGAGTTCAGACGTGTGCTCTTCCGATCTCATTGGTAAACGCCATGGGCAT
AGCCTCGGATACAGT	TGGCCTGTGTGTTGGTTTGT	GGG	CCACACAACATACGAGCCGGAAGCATAAAGTGTAAAGCCTGGGGTGCCTAATGAGTGAGCTAACTCACATTAATTGCGTTGCGCAGAGCCTCGGATACAGTGTGGCCTGTGTGTTGGTTTGTGGGAGCACACGACGAACCACTTAATTAACGGCACTGCGAAAAAACCCCGCCGAAGCGGGGTTTTTTGCGAAATATAATGACCCTCTTGATAACCCAAGAGGGCATTTTTTAATGCCCATGGCGTTTACCAATG	ACACTCTTTCCCTACACGACGCTCTTCCGATCTNNNNCCACACAACATACGAGCCGGA	TGGAGTTCAGACGTGTGCTCTTCCGATCTCATTGGTAAACGCCATGGGCAT
AGCCTGAAAGACAAC	TGGCGTGTGTGTTGGTTTGT	GGG	CCACACAACATACGAGCCGGAAGCATAAAGTGTAAAGCCTGGGGTGCCTAATGAGTGAGCTAACTCACATTAATTGCGTTGCGCAGAGCCTGAAAGACAACGTGGCGTGTGTGTTGGTTTGTGGGAGCACACGACGAACCACTTAATTAACGGCACTGCGAAAAAACCCCGCCGAAGCGGGGTTTTTTGCGAAATATAATGACCCTCTTGATAACCCAAGAGGGCATTTTTTAATGCCCATGGCGTTTACCAATG	ACACTCTTTCCCTACACGACGCTCTTCCGATCTNNNNCCACACAACATACGAGCCGGA	TGGAGTTCAGACGTGTGCTCTTCCGATCTCATTGGTAAACGCCATGGGCAT
AGCGTAACTAGTTTA	TGAAATGTGTGTTGGTTTGT	GGG	CCACACAACATACGAGCCGGAAGCATAAAGTGTAAAGCCTGGGGTGCCTAATGAGTGAGCTAACTCACATTAATTGCGTTGCGCAGAGCGTAACTAGTTTAGTGAAATGTGTGTTGGTTTGTGGGAGCACACGACGAACCACTTAATTAACGGCACTGCGAAAAAACCCCGCCGAAGCGGGGTTTTTTGCGAAATATAATGACCCTCTTGATAACCCAAGAGGGCATTTTTTAATGCCCATGGCGTTTACCAATG	ACACTCTTTCCCTACACGACGCTCTTCCGATCTNNNNCCACACAACATACGAGCCGGA	TGGAGTTCAGACGTGTGCTCTTCCGATCTCATTGGTAAACGCCATGGGCAT
AGCGTACACCCTTGA	TGAATTGTGTGTTGGTTTGT	GGG	CCACACAACATACGAGCCGGAAGCATAAAGTGTAAAGCCTGGGGTGCCTAATGAGTGAGCTAACTCACATTAATTGCGTTGCGCAGAGCGTACACCCTTGAGTGAATTGTGTGTTGGTTTGTGGGAGCACACGACGAACCACTTAATTAACGGCACTGCGAAAAAACCCCGCCGAAGCGGGGTTTTTTGCGAAATATAATGACCCTCTTGATAACCCAAGAGGGCATTTTTTAATGCCCATGGCGTTTACCAATG	ACACTCTTTCCCTACACGACGCTCTTCCGATCTNNNNCCACACAACATACGAGCCGGA	TGGAGTTCAGACGTGTGCTCTTCCGATCTCATTGGTAAACGCCATGGGCAT
AGCGTTCCCAAAGTA	TGAACTGTGTGTTGGTTTGT	GGG	CCACACAACATACGAGCCGGAAGCATAAAGTGTAAAGCCTGGGGTGCCTAATGAGTGAGCTAACTCACATTAATTGCGTTGCGCAGAGCGTTCCCAAAGTAGTGAACTGTGTGTTGGTTTGTGGGAGCACACGACGAACCACTTAATTAACGGCACTGCGAAAAAACCCCGCCGAAGCGGGGTTTTTTGCGAAATATAATGACCCTCTTGATAACCCAAGAGGGCATTTTTTAATGCCCATGGCGTTTACCAATG	ACACTCTTTCCCTACACGACGCTCTTCCGATCTNNNNCCACACAACATACGAGCCGGA	TGGAGTTCAGACGTGTGCTCTTCCGATCTCATTGGTAAACGCCATGGGCAT
AGCTACGTAGGACTA	TGAAGTGTGTGTTGGTTTGT	GGG	CCACACAACATACGAGCCGGAAGCATAAAGTGTAAAGCCTGGGGTGCCTAATGAGTGAGCTAACTCACATTAATTGCGTTGCGCAGAGCTACGTAGGACTAGTGAAGTGTGTGTTGGTTTGTGGGAGCACACGACGAACCACTTAATTAACGGCACTGCGAAAAAACCCCGCCGAAGCGGGGTTTTTTGCGAAATATAATGACCCTCTTGATAACCCAAGAGGGCATTTTTTAATGCCCATGGCGTTTACCAATG	ACACTCTTTCCCTACACGACGCTCTTCCGATCTNNNNCCACACAACATACGAGCCGGA	TGGAGTTCAGACGTGTGCTCTTCCGATCTCATTGGTAAACGCCATGGGCAT
AGCTCGCACGAGGGT	TGTAATGTGTGTTGGTTTGT	GGG	CCACACAACATACGAGCCGGAAGCATAAAGTGTAAAGCCTGGGGTGCCTAATGAGTGAGCTAACTCACATTAATTGCGTTGCGCAGAGCTCGCACGAGGGTGTGTAATGTGTGTTGGTTTGTGGGAGCACACGACGAACCACTTAATTAACGGCACTGCGAAAAAACCCCGCCGAAGCGGGGTTTTTTGCGAAATATAATGACCCTCTTGATAACCCAAGAGGGCATTTTTTAATGCCCATGGCGTTTACCAATG	ACACTCTTTCCCTACACGACGCTCTTCCGATCTNNNNCCACACAACATACGAGCCGGA	TGGAGTTCAGACGTGTGCTCTTCCGATCTCATTGGTAAACGCCATGGGCAT
AGGACAACTGGCGGC	TGTATTGTGTGTTGGTTTGT	GGG	CCACACAACATACGAGCCGGAAGCATAAAGTGTAAAGCCTGGGGTGCCTAATGAGTGAGCTAACTCACATTAATTGCGTTGCGCAGAGGACAACTGGCGGCGTGTATTGTGTGTTGGTTTGTGGGAGCACACGACGAACCACTTAATTAACGGCACTGCGAAAAAACCCCGCCGAAGCGGGGTTTTTTGCGAAATATAATGACCCTCTTGATAACCCAAGAGGGCATTTTTTAATGCCCATGGCGTTTACCAATG	ACACTCTTTCCCTACACGACGCTCTTCCGATCTNNNNCCACACAACATACGAGCCGGA	TGGAGTTCAGACGTGTGCTCTTCCGATCTCATTGGTAAACGCCATGGGCAT
AGGCCCATGCAATGC	TGTACTGTGTGTTGGTTTGT	GGG	CCACACAACATACGAGCCGGAAGCATAAAGTGTAAAGCCTGGGGTGCCTAATGAGTGAGCTAACTCACATTAATTGCGTTGCGCAGAGGCCCATGCAATGCGTGTACTGTGTGTTGGTTTGTGGGAGCACACGACGAACCACTTAATTAACGGCACTGCGAAAAAACCCCGCCGAAGCGGGGTTTTTTGCGAAATATAATGACCCTCTTGATAACCCAAGAGGGCATTTTTTAATGCCCATGGCGTTTACCAATG	ACACTCTTTCCCTACACGACGCTCTTCCGATCTNNNNCCACACAACATACGAGCCGGA	TGGAGTTCAGACGTGTGCTCTTCCGATCTCATTGGTAAACGCCATGGGCAT
AGGCGACGTAAGGAA	TGTAGTGTGTGTTGGTTTGT	GGG	CCACACAACATACGAGCCGGAAGCATAAAGTGTAAAGCCTGGGGTGCCTAATGAGTGAGCTAACTCACATTAATTGCGTTGCGCAGAGGCGACGTAAGGAAGTGTAGTGTGTGTTGGTTTGTGGGAGCACACGACGAACCACTTAATTAACGGCACTGCGAAAAAACCCCGCCGAAGCGGGGTTTTTTGCGAAATATAATGACCCTCTTGATAACCCAAGAGGGCATTTTTTAATGCCCATGGCGTTTACCAATG	ACACTCTTTCCCTACACGACGCTCTTCCGATCTNNNNCCACACAACATACGAGCCGGA	TGGAGTTCAGACGTGTGCTCTTCCGATCTCATTGGTAAACGCCATGGGCAT
AGGGACAGACGAGTG	TGCAATGTGTGTTGGTTTGT	GGG	CCACACAACATACGAGCCGGAAGCATAAAGTGTAAAGCCTGGGGTGCCTAATGAGTGAGCTAACTCACATTAATTGCGTTGCGCAGAGGGACAGACGAGTGGTGCAATGTGTGTTGGTTTGTGGGAGCACACGACGAACCACTTAATTAACGGCACTGCGAAAAAACCCCGCCGAAGCGGGGTTTTTTGCGAAATATAATGACCCTCTTGATAACCCAAGAGGGCATTTTTTAATGCCCATGGCGTTTACCAATG	ACACTCTTTCCCTACACGACGCTCTTCCGATCTNNNNCCACACAACATACGAGCCGGA	TGGAGTTCAGACGTGTGCTCTTCCGATCTCATTGGTAAACGCCATGGGCAT
AGGTATCGAAGAAGA	TGCATTGTGTGTTGGTTTGT	GGG	CCACACAACATACGAGCCGGAAGCATAAAGTGTAAAGCCTGGGGTGCCTAATGAGTGAGCTAACTCACATTAATTGCGTTGCGCAGAGGTATCGAAGAAGAGTGCATTGTGTGTTGGTTTGTGGGAGCACACGACGAACCACTTAATTAACGGCACTGCGAAAAAACCCCGCCGAAGCGGGGTTTTTTGCGAAATATAATGACCCTCTTGATAACCCAAGAGGGCATTTTTTAATGCCCATGGCGTTTACCAATG	ACACTCTTTCCCTACACGACGCTCTTCCGATCTNNNNCCACACAACATACGAGCCGGA	TGGAGTTCAGACGTGTGCTCTTCCGATCTCATTGGTAAACGCCATGGGCAT
AGGTTCAATAGTGCA	TGCACTGTGTGTTGGTTTGT	GGG	CCACACAACATACGAGCCGGAAGCATAAAGTGTAAAGCCTGGGGTGCCTAATGAGTGAGCTAACTCACATTAATTGCGTTGCGCAGAGGTTCAATAGTGCAGTGCACTGTGTGTTGGTTTGTGGGAGCACACGACGAACCACTTAATTAACGGCACTGCGAAAAAACCCCGCCGAAGCGGGGTTTTTTGCGAAATATAATGACCCTCTTGATAACCCAAGAGGGCATTTTTTAATGCCCATGGCGTTTACCAATG	ACACTCTTTCCCTACACGACGCTCTTCCGATCTNNNNCCACACAACATACGAGCCGGA	TGGAGTTCAGACGTGTGCTCTTCCGATCTCATTGGTAAACGCCATGGGCAT
AGGTTGGAGCATAAT	TGCAGTGTGTGTTGGTTTGT	GGG	CCACACAACATACGAGCCGGAAGCATAAAGTGTAAAGCCTGGGGTGCCTAATGAGTGAGCTAACTCACATTAATTGCGTTGCGCAGAGGTTGGAGCATAATGTGCAGTGTGTGTTGGTTTGTGGGAGCACACGACGAACCACTTAATTAACGGCACTGCGAAAAAACCCCGCCGAAGCGGGGTTTTTTGCGAAATATAATGACCCTCTTGATAACCCAAGAGGGCATTTTTTAATGCCCATGGCGTTTACCAATG	ACACTCTTTCCCTACACGACGCTCTTCCGATCTNNNNCCACACAACATACGAGCCGGA	TGGAGTTCAGACGTGTGCTCTTCCGATCTCATTGGTAAACGCCATGGGCAT
AGTCAGACTCGGTCA	TGGAATGTGTGTTGGTTTGT	GGG	CCACACAACATACGAGCCGGAAGCATAAAGTGTAAAGCCTGGGGTGCCTAATGAGTGAGCTAACTCACATTAATTGCGTTGCGCAGAGTCAGACTCGGTCAGTGGAATGTGTGTTGGTTTGTGGGAGCACACGACGAACCACTTAATTAACGGCACTGCGAAAAAACCCCGCCGAAGCGGGGTTTTTTGCGAAATATAATGACCCTCTTGATAACCCAAGAGGGCATTTTTTAATGCCCATGGCGTTTACCAATG	ACACTCTTTCCCTACACGACGCTCTTCCGATCTNNNNCCACACAACATACGAGCCGGA	TGGAGTTCAGACGTGTGCTCTTCCGATCTCATTGGTAAACGCCATGGGCAT
AGTGACTAGGGCCGA	TGGATTGTGTGTTGGTTTGT	GGG	CCACACAACATACGAGCCGGAAGCATAAAGTGTAAAGCCTGGGGTGCCTAATGAGTGAGCTAACTCACATTAATTGCGTTGCGCAGAGTGACTAGGGCCGAGTGGATTGTGTGTTGGTTTGTGGGAGCACACGACGAACCACTTAATTAACGGCACTGCGAAAAAACCCCGCCGAAGCGGGGTTTTTTGCGAAATATAATGACCCTCTTGATAACCCAAGAGGGCATTTTTTAATGCCCATGGCGTTTACCAATG	ACACTCTTTCCCTACACGACGCTCTTCCGATCTNNNNCCACACAACATACGAGCCGGA	TGGAGTTCAGACGTGTGCTCTTCCGATCTCATTGGTAAACGCCATGGGCAT
AGTGATATGAGTGGG	TGGACTGTGTGTTGGTTTGT	GGG	CCACACAACATACGAGCCGGAAGCATAAAGTGTAAAGCCTGGGGTGCCTAATGAGTGAGCTAACTCACATTAATTGCGTTGCGCAGAGTGATATGAGTGGGGTGGACTGTGTGTTGGTTTGTGGGAGCACACGACGAACCACTTAATTAACGGCACTGCGAAAAAACCCCGCCGAAGCGGGGTTTTTTGCGAAATATAATGACCCTCTTGATAACCCAAGAGGGCATTTTTTAATGCCCATGGCGTTTACCAATG	ACACTCTTTCCCTACACGACGCTCTTCCGATCTNNNNCCACACAACATACGAGCCGGA	TGGAGTTCAGACGTGTGCTCTTCCGATCTCATTGGTAAACGCCATGGGCAT
AGTGCGAAGTGGTAC	TGGAGTGTGTGTTGGTTTGT	GGG	CCACACAACATACGAGCCGGAAGCATAAAGTGTAAAGCCTGGGGTGCCTAATGAGTGAGCTAACTCACATTAATTGCGTTGCGCAGAGTGCGAAGTGGTACGTGGAGTGTGTGTTGGTTTGTGGGAGCACACGACGAACCACTTAATTAACGGCACTGCGAAAAAACCCCGCCGAAGCGGGGTTTTTTGCGAAATATAATGACCCTCTTGATAACCCAAGAGGGCATTTTTTAATGCCCATGGCGTTTACCAATG	ACACTCTTTCCCTACACGACGCTCTTCCGATCTNNNNCCACACAACATACGAGCCGGA	TGGAGTTCAGACGTGTGCTCTTCCGATCTCATTGGTAAACGCCATGGGCAT
AGTGTCCGCGATAGT	TACAGTGTGTGTTGGTTTGT	GGG	CCACACAACATACGAGCCGGAAGCATAAAGTGTAAAGCCTGGGGTGCCTAATGAGTGAGCTAACTCACATTAATTGCGTTGCGCAGAGTGTCCGCGATAGTGTACAGTGTGTGTTGGTTTGTGGGAGCACACGACGAACCACTTAATTAACGGCACTGCGAAAAAACCCCGCCGAAGCGGGGTTTTTTGCGAAATATAATGACCCTCTTGATAACCCAAGAGGGCATTTTTTAATGCCCATGGCGTTTACCAATG	ACACTCTTTCCCTACACGACGCTCTTCCGATCTNNNNCCACACAACATACGAGCCGGA	TGGAGTTCAGACGTGTGCTCTTCCGATCTCATTGGTAAACGCCATGGGCAT
AGTTACTTATCAGGC	TACTGTGTGTGTTGGTTTGT	GGG	CCACACAACATACGAGCCGGAAGCATAAAGTGTAAAGCCTGGGGTGCCTAATGAGTGAGCTAACTCACATTAATTGCGTTGCGCAGAGTTACTTATCAGGCGTACTGTGTGTGTTGGTTTGTGGGAGCACACGACGAACCACTTAATTAACGGCACTGCGAAAAAACCCCGCCGAAGCGGGGTTTTTTGCGAAATATAATGACCCTCTTGATAACCCAAGAGGGCATTTTTTAATGCCCATGGCGTTTACCAATG	ACACTCTTTCCCTACACGACGCTCTTCCGATCTNNNNCCACACAACATACGAGCCGGA	TGGAGTTCAGACGTGTGCTCTTCCGATCTCATTGGTAAACGCCATGGGCAT
ATAAACGGTTCCGCG	TACCGTGTGTGTTGGTTTGT	GGG	CCACACAACATACGAGCCGGAAGCATAAAGTGTAAAGCCTGGGGTGCCTAATGAGTGAGCTAACTCACATTAATTGCGTTGCGCAGATAAACGGTTCCGCGGTACCGTGTGTGTTGGTTTGTGGGAGCACACGACGAACCACTTAATTAACGGCACTGCGAAAAAACCCCGCCGAAGCGGGGTTTTTTGCGAAATATAATGACCCTCTTGATAACCCAAGAGGGCATTTTTTAATGCCCATGGCGTTTACCAATG	ACACTCTTTCCCTACACGACGCTCTTCCGATCTNNNNCCACACAACATACGAGCCGGA	TGGAGTTCAGACGTGTGCTCTTCCGATCTCATTGGTAAACGCCATGGGCAT
ATAAAGTTCGGCTGG	TACGGTGTGTGTTGGTTTGT	GGG	CCACACAACATACGAGCCGGAAGCATAAAGTGTAAAGCCTGGGGTGCCTAATGAGTGAGCTAACTCACATTAATTGCGTTGCGCAGATAAAGTTCGGCTGGGTACGGTGTGTGTTGGTTTGTGGGAGCACACGACGAACCACTTAATTAACGGCACTGCGAAAAAACCCCGCCGAAGCGGGGTTTTTTGCGAAATATAATGACCCTCTTGATAACCCAAGAGGGCATTTTTTAATGCCCATGGCGTTTACCAATG	ACACTCTTTCCCTACACGACGCTCTTCCGATCTNNNNCCACACAACATACGAGCCGGA	TGGAGTTCAGACGTGTGCTCTTCCGATCTCATTGGTAAACGCCATGGGCAT
ATAATCTCCTATCAC	TTCAGTGTGTGTTGGTTTGT	GGG	CCACACAACATACGAGCCGGAAGCATAAAGTGTAAAGCCTGGGGTGCCTAATGAGTGAGCTAACTCACATTAATTGCGTTGCGCAGATAATCTCCTATCACGTTCAGTGTGTGTTGGTTTGTGGGAGCACACGACGAACCACTTAATTAACGGCACTGCGAAAAAACCCCGCCGAAGCGGGGTTTTTTGCGAAATATAATGACCCTCTTGATAACCCAAGAGGGCATTTTTTAATGCCCATGGCGTTTACCAATG	ACACTCTTTCCCTACACGACGCTCTTCCGATCTNNNNCCACACAACATACGAGCCGGA	TGGAGTTCAGACGTGTGCTCTTCCGATCTCATTGGTAAACGCCATGGGCAT
ATACCAACACTTATT	TTCTGTGTGTGTTGGTTTGT	GGG	CCACACAACATACGAGCCGGAAGCATAAAGTGTAAAGCCTGGGGTGCCTAATGAGTGAGCTAACTCACATTAATTGCGTTGCGCAGATACCAACACTTATTGTTCTGTGTGTGTTGGTTTGTGGGAGCACACGACGAACCACTTAATTAACGGCACTGCGAAAAAACCCCGCCGAAGCGGGGTTTTTTGCGAAATATAATGACCCTCTTGATAACCCAAGAGGGCATTTTTTAATGCCCATGGCGTTTACCAATG	ACACTCTTTCCCTACACGACGCTCTTCCGATCTNNNNCCACACAACATACGAGCCGGA	TGGAGTTCAGACGTGTGCTCTTCCGATCTCATTGGTAAACGCCATGGGCAT
ATACCCTTTCTTCAG	TTCCGTGTGTGTTGGTTTGT	GGG	CCACACAACATACGAGCCGGAAGCATAAAGTGTAAAGCCTGGGGTGCCTAATGAGTGAGCTAACTCACATTAATTGCGTTGCGCAGATACCCTTTCTTCAGGTTCCGTGTGTGTTGGTTTGTGGGAGCACACGACGAACCACTTAATTAACGGCACTGCGAAAAAACCCCGCCGAAGCGGGGTTTTTTGCGAAATATAATGACCCTCTTGATAACCCAAGAGGGCATTTTTTAATGCCCATGGCGTTTACCAATG	ACACTCTTTCCCTACACGACGCTCTTCCGATCTNNNNCCACACAACATACGAGCCGGA	TGGAGTTCAGACGTGTGCTCTTCCGATCTCATTGGTAAACGCCATGGGCAT
ATACGGTCATAAGGC	TTCGGTGTGTGTTGGTTTGT	GGG	CCACACAACATACGAGCCGGAAGCATAAAGTGTAAAGCCTGGGGTGCCTAATGAGTGAGCTAACTCACATTAATTGCGTTGCGCAGATACGGTCATAAGGCGTTCGGTGTGTGTTGGTTTGTGGGAGCACACGACGAACCACTTAATTAACGGCACTGCGAAAAAACCCCGCCGAAGCGGGGTTTTTTGCGAAATATAATGACCCTCTTGATAACCCAAGAGGGCATTTTTTAATGCCCATGGCGTTTACCAATG	ACACTCTTTCCCTACACGACGCTCTTCCGATCTNNNNCCACACAACATACGAGCCGGA	TGGAGTTCAGACGTGTGCTCTTCCGATCTCATTGGTAAACGCCATGGGCAT
ATACTGTTCACACAT	TCCAGTGTGTGTTGGTTTGT	GGG	CCACACAACATACGAGCCGGAAGCATAAAGTGTAAAGCCTGGGGTGCCTAATGAGTGAGCTAACTCACATTAATTGCGTTGCGCAGATACTGTTCACACATGTCCAGTGTGTGTTGGTTTGTGGGAGCACACGACGAACCACTTAATTAACGGCACTGCGAAAAAACCCCGCCGAAGCGGGGTTTTTTGCGAAATATAATGACCCTCTTGATAACCCAAGAGGGCATTTTTTAATGCCCATGGCGTTTACCAATG	ACACTCTTTCCCTACACGACGCTCTTCCGATCTNNNNCCACACAACATACGAGCCGGA	TGGAGTTCAGACGTGTGCTCTTCCGATCTCATTGGTAAACGCCATGGGCAT
ATATTAAATACACAT	TCCTGTGTGTGTTGGTTTGT	GGG	CCACACAACATACGAGCCGGAAGCATAAAGTGTAAAGCCTGGGGTGCCTAATGAGTGAGCTAACTCACATTAATTGCGTTGCGCAGATATTAAATACACATGTCCTGTGTGTGTTGGTTTGTGGGAGCACACGACGAACCACTTAATTAACGGCACTGCGAAAAAACCCCGCCGAAGCGGGGTTTTTTGCGAAATATAATGACCCTCTTGATAACCCAAGAGGGCATTTTTTAATGCCCATGGCGTTTACCAATG	ACACTCTTTCCCTACACGACGCTCTTCCGATCTNNNNCCACACAACATACGAGCCGGA	TGGAGTTCAGACGTGTGCTCTTCCGATCTCATTGGTAAACGCCATGGGCAT
ATATTTCGTCATATT	TCCCGTGTGTGTTGGTTTGT	GGG	CCACACAACATACGAGCCGGAAGCATAAAGTGTAAAGCCTGGGGTGCCTAATGAGTGAGCTAACTCACATTAATTGCGTTGCGCAGATATTTCGTCATATTGTCCCGTGTGTGTTGGTTTGTGGGAGCACACGACGAACCACTTAATTAACGGCACTGCGAAAAAACCCCGCCGAAGCGGGGTTTTTTGCGAAATATAATGACCCTCTTGATAACCCAAGAGGGCATTTTTTAATGCCCATGGCGTTTACCAATG	ACACTCTTTCCCTACACGACGCTCTTCCGATCTNNNNCCACACAACATACGAGCCGGA	TGGAGTTCAGACGTGTGCTCTTCCGATCTCATTGGTAAACGCCATGGGCAT
ATCACAACCCTCAAC	TCCGGTGTGTGTTGGTTTGT	GGG	CCACACAACATACGAGCCGGAAGCATAAAGTGTAAAGCCTGGGGTGCCTAATGAGTGAGCTAACTCACATTAATTGCGTTGCGCAGATCACAACCCTCAACGTCCGGTGTGTGTTGGTTTGTGGGAGCACACGACGAACCACTTAATTAACGGCACTGCGAAAAAACCCCGCCGAAGCGGGGTTTTTTGCGAAATATAATGACCCTCTTGATAACCCAAGAGGGCATTTTTTAATGCCCATGGCGTTTACCAATG	ACACTCTTTCCCTACACGACGCTCTTCCGATCTNNNNCCACACAACATACGAGCCGGA	TGGAGTTCAGACGTGTGCTCTTCCGATCTCATTGGTAAACGCCATGGGCAT
ATCACCACTTGTAAG	TGCAGTGTGTGTTGGTTTGT	GGG	CCACACAACATACGAGCCGGAAGCATAAAGTGTAAAGCCTGGGGTGCCTAATGAGTGAGCTAACTCACATTAATTGCGTTGCGCAGATCACCACTTGTAAGGTGCAGTGTGTGTTGGTTTGTGGGAGCACACGACGAACCACTTAATTAACGGCACTGCGAAAAAACCCCGCCGAAGCGGGGTTTTTTGCGAAATATAATGACCCTCTTGATAACCCAAGAGGGCATTTTTTAATGCCCATGGCGTTTACCAATG	ACACTCTTTCCCTACACGACGCTCTTCCGATCTNNNNCCACACAACATACGAGCCGGA	TGGAGTTCAGACGTGTGCTCTTCCGATCTCATTGGTAAACGCCATGGGCAT
ATCATTGCAGTTCCT	TGCTGTGTGTGTTGGTTTGT	GGG	CCACACAACATACGAGCCGGAAGCATAAAGTGTAAAGCCTGGGGTGCCTAATGAGTGAGCTAACTCACATTAATTGCGTTGCGCAGATCATTGCAGTTCCTGTGCTGTGTGTGTTGGTTTGTGGGAGCACACGACGAACCACTTAATTAACGGCACTGCGAAAAAACCCCGCCGAAGCGGGGTTTTTTGCGAAATATAATGACCCTCTTGATAACCCAAGAGGGCATTTTTTAATGCCCATGGCGTTTACCAATG	ACACTCTTTCCCTACACGACGCTCTTCCGATCTNNNNCCACACAACATACGAGCCGGA	TGGAGTTCAGACGTGTGCTCTTCCGATCTCATTGGTAAACGCCATGGGCAT
ATCGAAAAAAAGTTT	TGCCGTGTGTGTTGGTTTGT	GGG	CCACACAACATACGAGCCGGAAGCATAAAGTGTAAAGCCTGGGGTGCCTAATGAGTGAGCTAACTCACATTAATTGCGTTGCGCAGATCGAAAAAAAGTTTGTGCCGTGTGTGTTGGTTTGTGGGAGCACACGACGAACCACTTAATTAACGGCACTGCGAAAAAACCCCGCCGAAGCGGGGTTTTTTGCGAAATATAATGACCCTCTTGATAACCCAAGAGGGCATTTTTTAATGCCCATGGCGTTTACCAATG	ACACTCTTTCCCTACACGACGCTCTTCCGATCTNNNNCCACACAACATACGAGCCGGA	TGGAGTTCAGACGTGTGCTCTTCCGATCTCATTGGTAAACGCCATGGGCAT
ATCGCAATCAACCCG	TGCGGTGTGTGTTGGTTTGT	GGG	CCACACAACATACGAGCCGGAAGCATAAAGTGTAAAGCCTGGGGTGCCTAATGAGTGAGCTAACTCACATTAATTGCGTTGCGCAGATCGCAATCAACCCGGTGCGGTGTGTGTTGGTTTGTGGGAGCACACGACGAACCACTTAATTAACGGCACTGCGAAAAAACCCCGCCGAAGCGGGGTTTTTTGCGAAATATAATGACCCTCTTGATAACCCAAGAGGGCATTTTTTAATGCCCATGGCGTTTACCAATG	ACACTCTTTCCCTACACGACGCTCTTCCGATCTNNNNCCACACAACATACGAGCCGGA	TGGAGTTCAGACGTGTGCTCTTCCGATCTCATTGGTAAACGCCATGGGCAT
ATCGTCCCAAGTAGA	TAAAGTGTGTGTTGGTTTGT	GGG	CCACACAACATACGAGCCGGAAGCATAAAGTGTAAAGCCTGGGGTGCCTAATGAGTGAGCTAACTCACATTAATTGCGTTGCGCAGATCGTCCCAAGTAGAGTAAAGTGTGTGTTGGTTTGTGGGAGCACACGACGAACCACTTAATTAACGGCACTGCGAAAAAACCCCGCCGAAGCGGGGTTTTTTGCGAAATATAATGACCCTCTTGATAACCCAAGAGGGCATTTTTTAATGCCCATGGCGTTTACCAATG	ACACTCTTTCCCTACACGACGCTCTTCCGATCTNNNNCCACACAACATACGAGCCGGA	TGGAGTTCAGACGTGTGCTCTTCCGATCTCATTGGTAAACGCCATGGGCAT
ATCTACCGACTAGCG	TAATGTGTGTGTTGGTTTGT	GGG	CCACACAACATACGAGCCGGAAGCATAAAGTGTAAAGCCTGGGGTGCCTAATGAGTGAGCTAACTCACATTAATTGCGTTGCGCAGATCTACCGACTAGCGGTAATGTGTGTGTTGGTTTGTGGGAGCACACGACGAACCACTTAATTAACGGCACTGCGAAAAAACCCCGCCGAAGCGGGGTTTTTTGCGAAATATAATGACCCTCTTGATAACCCAAGAGGGCATTTTTTAATGCCCATGGCGTTTACCAATG	ACACTCTTTCCCTACACGACGCTCTTCCGATCTNNNNCCACACAACATACGAGCCGGA	TGGAGTTCAGACGTGTGCTCTTCCGATCTCATTGGTAAACGCCATGGGCAT
ATCTCAGCCTACCAG	TAACGTGTGTGTTGGTTTGT	GGG	CCACACAACATACGAGCCGGAAGCATAAAGTGTAAAGCCTGGGGTGCCTAATGAGTGAGCTAACTCACATTAATTGCGTTGCGCAGATCTCAGCCTACCAGGTAACGTGTGTGTTGGTTTGTGGGAGCACACGACGAACCACTTAATTAACGGCACTGCGAAAAAACCCCGCCGAAGCGGGGTTTTTTGCGAAATATAATGACCCTCTTGATAACCCAAGAGGGCATTTTTTAATGCCCATGGCGTTTACCAATG	ACACTCTTTCCCTACACGACGCTCTTCCGATCTNNNNCCACACAACATACGAGCCGGA	TGGAGTTCAGACGTGTGCTCTTCCGATCTCATTGGTAAACGCCATGGGCAT
ATCTCCTTCGTCTTC	TAAGGTGTGTGTTGGTTTGT	GGG	CCACACAACATACGAGCCGGAAGCATAAAGTGTAAAGCCTGGGGTGCCTAATGAGTGAGCTAACTCACATTAATTGCGTTGCGCAGATCTCCTTCGTCTTCGTAAGGTGTGTGTTGGTTTGTGGGAGCACACGACGAACCACTTAATTAACGGCACTGCGAAAAAACCCCGCCGAAGCGGGGTTTTTTGCGAAATATAATGACCCTCTTGATAACCCAAGAGGGCATTTTTTAATGCCCATGGCGTTTACCAATG	ACACTCTTTCCCTACACGACGCTCTTCCGATCTNNNNCCACACAACATACGAGCCGGA	TGGAGTTCAGACGTGTGCTCTTCCGATCTCATTGGTAAACGCCATGGGCAT
ATCTGATTGACTCCT	TTAAGTGTGTGTTGGTTTGT	GGG	CCACACAACATACGAGCCGGAAGCATAAAGTGTAAAGCCTGGGGTGCCTAATGAGTGAGCTAACTCACATTAATTGCGTTGCGCAGATCTGATTGACTCCTGTTAAGTGTGTGTTGGTTTGTGGGAGCACACGACGAACCACTTAATTAACGGCACTGCGAAAAAACCCCGCCGAAGCGGGGTTTTTTGCGAAATATAATGACCCTCTTGATAACCCAAGAGGGCATTTTTTAATGCCCATGGCGTTTACCAATG	ACACTCTTTCCCTACACGACGCTCTTCCGATCTNNNNCCACACAACATACGAGCCGGA	TGGAGTTCAGACGTGTGCTCTTCCGATCTCATTGGTAAACGCCATGGGCAT
ATCTGGACAACAGGA	TTATGTGTGTGTTGGTTTGT	GGG	CCACACAACATACGAGCCGGAAGCATAAAGTGTAAAGCCTGGGGTGCCTAATGAGTGAGCTAACTCACATTAATTGCGTTGCGCAGATCTGGACAACAGGAGTTATGTGTGTGTTGGTTTGTGGGAGCACACGACGAACCACTTAATTAACGGCACTGCGAAAAAACCCCGCCGAAGCGGGGTTTTTTGCGAAATATAATGACCCTCTTGATAACCCAAGAGGGCATTTTTTAATGCCCATGGCGTTTACCAATG	ACACTCTTTCCCTACACGACGCTCTTCCGATCTNNNNCCACACAACATACGAGCCGGA	TGGAGTTCAGACGTGTGCTCTTCCGATCTCATTGGTAAACGCCATGGGCAT
ATGGACCGCCACTAC	TTACGTGTGTGTTGGTTTGT	GGG	CCACACAACATACGAGCCGGAAGCATAAAGTGTAAAGCCTGGGGTGCCTAATGAGTGAGCTAACTCACATTAATTGCGTTGCGCAGATGGACCGCCACTACGTTACGTGTGTGTTGGTTTGTGGGAGCACACGACGAACCACTTAATTAACGGCACTGCGAAAAAACCCCGCCGAAGCGGGGTTTTTTGCGAAATATAATGACCCTCTTGATAACCCAAGAGGGCATTTTTTAATGCCCATGGCGTTTACCAATG	ACACTCTTTCCCTACACGACGCTCTTCCGATCTNNNNCCACACAACATACGAGCCGGA	TGGAGTTCAGACGTGTGCTCTTCCGATCTCATTGGTAAACGCCATGGGCAT
ATGGTTGAACTCGAC	TTAGGTGTGTGTTGGTTTGT	GGG	CCACACAACATACGAGCCGGAAGCATAAAGTGTAAAGCCTGGGGTGCCTAATGAGTGAGCTAACTCACATTAATTGCGTTGCGCAGATGGTTGAACTCGACGTTAGGTGTGTGTTGGTTTGTGGGAGCACACGACGAACCACTTAATTAACGGCACTGCGAAAAAACCCCGCCGAAGCGGGGTTTTTTGCGAAATATAATGACCCTCTTGATAACCCAAGAGGGCATTTTTTAATGCCCATGGCGTTTACCAATG	ACACTCTTTCCCTACACGACGCTCTTCCGATCTNNNNCCACACAACATACGAGCCGGA	TGGAGTTCAGACGTGTGCTCTTCCGATCTCATTGGTAAACGCCATGGGCAT
ATTAGTTATACGGAT	TCAAGTGTGTGTTGGTTTGT	GGG	CCACACAACATACGAGCCGGAAGCATAAAGTGTAAAGCCTGGGGTGCCTAATGAGTGAGCTAACTCACATTAATTGCGTTGCGCAGATTAGTTATACGGATGTCAAGTGTGTGTTGGTTTGTGGGAGCACACGACGAACCACTTAATTAACGGCACTGCGAAAAAACCCCGCCGAAGCGGGGTTTTTTGCGAAATATAATGACCCTCTTGATAACCCAAGAGGGCATTTTTTAATGCCCATGGCGTTTACCAATG	ACACTCTTTCCCTACACGACGCTCTTCCGATCTNNNNCCACACAACATACGAGCCGGA	TGGAGTTCAGACGTGTGCTCTTCCGATCTCATTGGTAAACGCCATGGGCAT
ATTCAAGTCAGCGGT	TCATGTGTGTGTTGGTTTGT	GGG	CCACACAACATACGAGCCGGAAGCATAAAGTGTAAAGCCTGGGGTGCCTAATGAGTGAGCTAACTCACATTAATTGCGTTGCGCAGATTCAAGTCAGCGGTGTCATGTGTGTGTTGGTTTGTGGGAGCACACGACGAACCACTTAATTAACGGCACTGCGAAAAAACCCCGCCGAAGCGGGGTTTTTTGCGAAATATAATGACCCTCTTGATAACCCAAGAGGGCATTTTTTAATGCCCATGGCGTTTACCAATG	ACACTCTTTCCCTACACGACGCTCTTCCGATCTNNNNCCACACAACATACGAGCCGGA	TGGAGTTCAGACGTGTGCTCTTCCGATCTCATTGGTAAACGCCATGGGCAT
ATTCATGAACATTGA	TCACGTGTGTGTTGGTTTGT	GGG	CCACACAACATACGAGCCGGAAGCATAAAGTGTAAAGCCTGGGGTGCCTAATGAGTGAGCTAACTCACATTAATTGCGTTGCGCAGATTCATGAACATTGAGTCACGTGTGTGTTGGTTTGTGGGAGCACACGACGAACCACTTAATTAACGGCACTGCGAAAAAACCCCGCCGAAGCGGGGTTTTTTGCGAAATATAATGACCCTCTTGATAACCCAAGAGGGCATTTTTTAATGCCCATGGCGTTTACCAATG	ACACTCTTTCCCTACACGACGCTCTTCCGATCTNNNNCCACACAACATACGAGCCGGA	TGGAGTTCAGACGTGTGCTCTTCCGATCTCATTGGTAAACGCCATGGGCAT
ATTGCACCAGTGCTC	TCAGGTGTGTGTTGGTTTGT	GGG	CCACACAACATACGAGCCGGAAGCATAAAGTGTAAAGCCTGGGGTGCCTAATGAGTGAGCTAACTCACATTAATTGCGTTGCGCAGATTGCACCAGTGCTCGTCAGGTGTGTGTTGGTTTGTGGGAGCACACGACGAACCACTTAATTAACGGCACTGCGAAAAAACCCCGCCGAAGCGGGGTTTTTTGCGAAATATAATGACCCTCTTGATAACCCAAGAGGGCATTTTTTAATGCCCATGGCGTTTACCAATG	ACACTCTTTCCCTACACGACGCTCTTCCGATCTNNNNCCACACAACATACGAGCCGGA	TGGAGTTCAGACGTGTGCTCTTCCGATCTCATTGGTAAACGCCATGGGCAT
ATTGGTCGAACCAAG	TGAAGTGTGTGTTGGTTTGT	GGG	CCACACAACATACGAGCCGGAAGCATAAAGTGTAAAGCCTGGGGTGCCTAATGAGTGAGCTAACTCACATTAATTGCGTTGCGCAGATTGGTCGAACCAAGGTGAAGTGTGTGTTGGTTTGTGGGAGCACACGACGAACCACTTAATTAACGGCACTGCGAAAAAACCCCGCCGAAGCGGGGTTTTTTGCGAAATATAATGACCCTCTTGATAACCCAAGAGGGCATTTTTTAATGCCCATGGCGTTTACCAATG	ACACTCTTTCCCTACACGACGCTCTTCCGATCTNNNNCCACACAACATACGAGCCGGA	TGGAGTTCAGACGTGTGCTCTTCCGATCTCATTGGTAAACGCCATGGGCAT
ATTTACTTATCCCCC	TGATGTGTGTGTTGGTTTGT	GGG	CCACACAACATACGAGCCGGAAGCATAAAGTGTAAAGCCTGGGGTGCCTAATGAGTGAGCTAACTCACATTAATTGCGTTGCGCAGATTTACTTATCCCCCGTGATGTGTGTGTTGGTTTGTGGGAGCACACGACGAACCACTTAATTAACGGCACTGCGAAAAAACCCCGCCGAAGCGGGGTTTTTTGCGAAATATAATGACCCTCTTGATAACCCAAGAGGGCATTTTTTAATGCCCATGGCGTTTACCAATG	ACACTCTTTCCCTACACGACGCTCTTCCGATCTNNNNCCACACAACATACGAGCCGGA	TGGAGTTCAGACGTGTGCTCTTCCGATCTCATTGGTAAACGCCATGGGCAT
ATTTTCCCCGTCGTA	TGACGTGTGTGTTGGTTTGT	GGG	CCACACAACATACGAGCCGGAAGCATAAAGTGTAAAGCCTGGGGTGCCTAATGAGTGAGCTAACTCACATTAATTGCGTTGCGCAGATTTTCCCCGTCGTAGTGACGTGTGTGTTGGTTTGTGGGAGCACACGACGAACCACTTAATTAACGGCACTGCGAAAAAACCCCGCCGAAGCGGGGTTTTTTGCGAAATATAATGACCCTCTTGATAACCCAAGAGGGCATTTTTTAATGCCCATGGCGTTTACCAATG	ACACTCTTTCCCTACACGACGCTCTTCCGATCTNNNNCCACACAACATACGAGCCGGA	TGGAGTTCAGACGTGTGCTCTTCCGATCTCATTGGTAAACGCCATGGGCAT
CAAAAATTCGGATCT	TGAGGTGTGTGTTGGTTTGT	GGG	CCACACAACATACGAGCCGGAAGCATAAAGTGTAAAGCCTGGGGTGCCTAATGAGTGAGCTAACTCACATTAATTGCGTTGCGCAGCAAAAATTCGGATCTGTGAGGTGTGTGTTGGTTTGTGGGAGCACACGACGAACCACTTAATTAACGGCACTGCGAAAAAACCCCGCCGAAGCGGGGTTTTTTGCGAAATATAATGACCCTCTTGATAACCCAAGAGGGCATTTTTTAATGCCCATGGCGTTTACCAATG	ACACTCTTTCCCTACACGACGCTCTTCCGATCTNNNNCCACACAACATACGAGCCGGA	TGGAGTTCAGACGTGTGCTCTTCCGATCTCATTGGTAAACGCCATGGGCAT
CAAACCGATGAATTC	ACATGTGTGTGTTGGTTTGT	GGG	CCACACAACATACGAGCCGGAAGCATAAAGTGTAAAGCCTGGGGTGCCTAATGAGTGAGCTAACTCACATTAATTGCGTTGCGCAGCAAACCGATGAATTCGACATGTGTGTGTTGGTTTGTGGGAGCACACGACGAACCACTTAATTAACGGCACTGCGAAAAAACCCCGCCGAAGCGGGGTTTTTTGCGAAATATAATGACCCTCTTGATAACCCAAGAGGGCATTTTTTAATGCCCATGGCGTTTACCAATG	ACACTCTTTCCCTACACGACGCTCTTCCGATCTNNNNCCACACAACATACGAGCCGGA	TGGAGTTCAGACGTGTGCTCTTCCGATCTCATTGGTAAACGCCATGGGCAT
CAAACCTAGCTAAAT	ACTTGTGTGTGTTGGTTTGT	GGG	CCACACAACATACGAGCCGGAAGCATAAAGTGTAAAGCCTGGGGTGCCTAATGAGTGAGCTAACTCACATTAATTGCGTTGCGCAGCAAACCTAGCTAAATGACTTGTGTGTGTTGGTTTGTGGGAGCACACGACGAACCACTTAATTAACGGCACTGCGAAAAAACCCCGCCGAAGCGGGGTTTTTTGCGAAATATAATGACCCTCTTGATAACCCAAGAGGGCATTTTTTAATGCCCATGGCGTTTACCAATG	ACACTCTTTCCCTACACGACGCTCTTCCGATCTNNNNCCACACAACATACGAGCCGGA	TGGAGTTCAGACGTGTGCTCTTCCGATCTCATTGGTAAACGCCATGGGCAT
CAAACGGGGAGATCG	ACCTGTGTGTGTTGGTTTGT	GGG	CCACACAACATACGAGCCGGAAGCATAAAGTGTAAAGCCTGGGGTGCCTAATGAGTGAGCTAACTCACATTAATTGCGTTGCGCAGCAAACGGGGAGATCGGACCTGTGTGTGTTGGTTTGTGGGAGCACACGACGAACCACTTAATTAACGGCACTGCGAAAAAACCCCGCCGAAGCGGGGTTTTTTGCGAAATATAATGACCCTCTTGATAACCCAAGAGGGCATTTTTTAATGCCCATGGCGTTTACCAATG	ACACTCTTTCCCTACACGACGCTCTTCCGATCTNNNNCCACACAACATACGAGCCGGA	TGGAGTTCAGACGTGTGCTCTTCCGATCTCATTGGTAAACGCCATGGGCAT
CAAAGTTTGTCCGGC	ACGTGTGTGTGTTGGTTTGT	GGG	CCACACAACATACGAGCCGGAAGCATAAAGTGTAAAGCCTGGGGTGCCTAATGAGTGAGCTAACTCACATTAATTGCGTTGCGCAGCAAAGTTTGTCCGGCGACGTGTGTGTGTTGGTTTGTGGGAGCACACGACGAACCACTTAATTAACGGCACTGCGAAAAAACCCCGCCGAAGCGGGGTTTTTTGCGAAATATAATGACCCTCTTGATAACCCAAGAGGGCATTTTTTAATGCCCATGGCGTTTACCAATG	ACACTCTTTCCCTACACGACGCTCTTCCGATCTNNNNCCACACAACATACGAGCCGGA	TGGAGTTCAGACGTGTGCTCTTCCGATCTCATTGGTAAACGCCATGGGCAT
CAAATTACCAGCTTG	TCATGTGTGTGTTGGTTTGT	GGG	CCACACAACATACGAGCCGGAAGCATAAAGTGTAAAGCCTGGGGTGCCTAATGAGTGAGCTAACTCACATTAATTGCGTTGCGCAGCAAATTACCAGCTTGGTCATGTGTGTGTTGGTTTGTGGGAGCACACGACGAACCACTTAATTAACGGCACTGCGAAAAAACCCCGCCGAAGCGGGGTTTTTTGCGAAATATAATGACCCTCTTGATAACCCAAGAGGGCATTTTTTAATGCCCATGGCGTTTACCAATG	ACACTCTTTCCCTACACGACGCTCTTCCGATCTNNNNCCACACAACATACGAGCCGGA	TGGAGTTCAGACGTGTGCTCTTCCGATCTCATTGGTAAACGCCATGGGCAT
CAACGCCAACAAAAG	TCTTGTGTGTGTTGGTTTGT	GGG	CCACACAACATACGAGCCGGAAGCATAAAGTGTAAAGCCTGGGGTGCCTAATGAGTGAGCTAACTCACATTAATTGCGTTGCGCAGCAACGCCAACAAAAGGTCTTGTGTGTGTTGGTTTGTGGGAGCACACGACGAACCACTTAATTAACGGCACTGCGAAAAAACCCCGCCGAAGCGGGGTTTTTTGCGAAATATAATGACCCTCTTGATAACCCAAGAGGGCATTTTTTAATGCCCATGGCGTTTACCAATG	ACACTCTTTCCCTACACGACGCTCTTCCGATCTNNNNCCACACAACATACGAGCCGGA	TGGAGTTCAGACGTGTGCTCTTCCGATCTCATTGGTAAACGCCATGGGCAT
CAACTACCGGCTTAG	TCCTGTGTGTGTTGGTTTGT	GGG	CCACACAACATACGAGCCGGAAGCATAAAGTGTAAAGCCTGGGGTGCCTAATGAGTGAGCTAACTCACATTAATTGCGTTGCGCAGCAACTACCGGCTTAGGTCCTGTGTGTGTTGGTTTGTGGGAGCACACGACGAACCACTTAATTAACGGCACTGCGAAAAAACCCCGCCGAAGCGGGGTTTTTTGCGAAATATAATGACCCTCTTGATAACCCAAGAGGGCATTTTTTAATGCCCATGGCGTTTACCAATG	ACACTCTTTCCCTACACGACGCTCTTCCGATCTNNNNCCACACAACATACGAGCCGGA	TGGAGTTCAGACGTGTGCTCTTCCGATCTCATTGGTAAACGCCATGGGCAT
CAAGATGGGAATAAT	TCGTGTGTGTGTTGGTTTGT	GGG	CCACACAACATACGAGCCGGAAGCATAAAGTGTAAAGCCTGGGGTGCCTAATGAGTGAGCTAACTCACATTAATTGCGTTGCGCAGCAAGATGGGAATAATGTCGTGTGTGTGTTGGTTTGTGGGAGCACACGACGAACCACTTAATTAACGGCACTGCGAAAAAACCCCGCCGAAGCGGGGTTTTTTGCGAAATATAATGACCCTCTTGATAACCCAAGAGGGCATTTTTTAATGCCCATGGCGTTTACCAATG	ACACTCTTTCCCTACACGACGCTCTTCCGATCTNNNNCCACACAACATACGAGCCGGA	TGGAGTTCAGACGTGTGCTCTTCCGATCTCATTGGTAAACGCCATGGGCAT
CAAGCAGCGCGTTTA	CCATGTGTGTGTTGGTTTGT	GGG	CCACACAACATACGAGCCGGAAGCATAAAGTGTAAAGCCTGGGGTGCCTAATGAGTGAGCTAACTCACATTAATTGCGTTGCGCAGCAAGCAGCGCGTTTAGCCATGTGTGTGTTGGTTTGTGGGAGCACACGACGAACCACTTAATTAACGGCACTGCGAAAAAACCCCGCCGAAGCGGGGTTTTTTGCGAAATATAATGACCCTCTTGATAACCCAAGAGGGCATTTTTTAATGCCCATGGCGTTTACCAATG	ACACTCTTTCCCTACACGACGCTCTTCCGATCTNNNNCCACACAACATACGAGCCGGA	TGGAGTTCAGACGTGTGCTCTTCCGATCTCATTGGTAAACGCCATGGGCAT
CAATCCGGCCGTAAC	CCTTGTGTGTGTTGGTTTGT	GGG	CCACACAACATACGAGCCGGAAGCATAAAGTGTAAAGCCTGGGGTGCCTAATGAGTGAGCTAACTCACATTAATTGCGTTGCGCAGCAATCCGGCCGTAACGCCTTGTGTGTGTTGGTTTGTGGGAGCACACGACGAACCACTTAATTAACGGCACTGCGAAAAAACCCCGCCGAAGCGGGGTTTTTTGCGAAATATAATGACCCTCTTGATAACCCAAGAGGGCATTTTTTAATGCCCATGGCGTTTACCAATG	ACACTCTTTCCCTACACGACGCTCTTCCGATCTNNNNCCACACAACATACGAGCCGGA	TGGAGTTCAGACGTGTGCTCTTCCGATCTCATTGGTAAACGCCATGGGCAT
CAATTGATTGTCAGG	CCCTGTGTGTGTTGGTTTGT	GGG	CCACACAACATACGAGCCGGAAGCATAAAGTGTAAAGCCTGGGGTGCCTAATGAGTGAGCTAACTCACATTAATTGCGTTGCGCAGCAATTGATTGTCAGGGCCCTGTGTGTGTTGGTTTGTGGGAGCACACGACGAACCACTTAATTAACGGCACTGCGAAAAAACCCCGCCGAAGCGGGGTTTTTTGCGAAATATAATGACCCTCTTGATAACCCAAGAGGGCATTTTTTAATGCCCATGGCGTTTACCAATG	ACACTCTTTCCCTACACGACGCTCTTCCGATCTNNNNCCACACAACATACGAGCCGGA	TGGAGTTCAGACGTGTGCTCTTCCGATCTCATTGGTAAACGCCATGGGCAT
CACAAAATCGAGCAG	CCGTGTGTGTGTTGGTTTGT	GGG	CCACACAACATACGAGCCGGAAGCATAAAGTGTAAAGCCTGGGGTGCCTAATGAGTGAGCTAACTCACATTAATTGCGTTGCGCAGCACAAAATCGAGCAGGCCGTGTGTGTGTTGGTTTGTGGGAGCACACGACGAACCACTTAATTAACGGCACTGCGAAAAAACCCCGCCGAAGCGGGGTTTTTTGCGAAATATAATGACCCTCTTGATAACCCAAGAGGGCATTTTTTAATGCCCATGGCGTTTACCAATG	ACACTCTTTCCCTACACGACGCTCTTCCGATCTNNNNCCACACAACATACGAGCCGGA	TGGAGTTCAGACGTGTGCTCTTCCGATCTCATTGGTAAACGCCATGGGCAT
CACAAGCTCCACTCG	GCATGTGTGTGTTGGTTTGT	GGG	CCACACAACATACGAGCCGGAAGCATAAAGTGTAAAGCCTGGGGTGCCTAATGAGTGAGCTAACTCACATTAATTGCGTTGCGCAGCACAAGCTCCACTCGGGCATGTGTGTGTTGGTTTGTGGGAGCACACGACGAACCACTTAATTAACGGCACTGCGAAAAAACCCCGCCGAAGCGGGGTTTTTTGCGAAATATAATGACCCTCTTGATAACCCAAGAGGGCATTTTTTAATGCCCATGGCGTTTACCAATG	ACACTCTTTCCCTACACGACGCTCTTCCGATCTNNNNCCACACAACATACGAGCCGGA	TGGAGTTCAGACGTGTGCTCTTCCGATCTCATTGGTAAACGCCATGGGCAT
CACCTCGGACAACAA	GCTTGTGTGTGTTGGTTTGT	GGG	CCACACAACATACGAGCCGGAAGCATAAAGTGTAAAGCCTGGGGTGCCTAATGAGTGAGCTAACTCACATTAATTGCGTTGCGCAGCACCTCGGACAACAAGGCTTGTGTGTGTTGGTTTGTGGGAGCACACGACGAACCACTTAATTAACGGCACTGCGAAAAAACCCCGCCGAAGCGGGGTTTTTTGCGAAATATAATGACCCTCTTGATAACCCAAGAGGGCATTTTTTAATGCCCATGGCGTTTACCAATG	ACACTCTTTCCCTACACGACGCTCTTCCGATCTNNNNCCACACAACATACGAGCCGGA	TGGAGTTCAGACGTGTGCTCTTCCGATCTCATTGGTAAACGCCATGGGCAT
CACGGCCAACAGTAT	GCCTGTGTGTGTTGGTTTGT	GGG	CCACACAACATACGAGCCGGAAGCATAAAGTGTAAAGCCTGGGGTGCCTAATGAGTGAGCTAACTCACATTAATTGCGTTGCGCAGCACGGCCAACAGTATGGCCTGTGTGTGTTGGTTTGTGGGAGCACACGACGAACCACTTAATTAACGGCACTGCGAAAAAACCCCGCCGAAGCGGGGTTTTTTGCGAAATATAATGACCCTCTTGATAACCCAAGAGGGCATTTTTTAATGCCCATGGCGTTTACCAATG	ACACTCTTTCCCTACACGACGCTCTTCCGATCTNNNNCCACACAACATACGAGCCGGA	TGGAGTTCAGACGTGTGCTCTTCCGATCTCATTGGTAAACGCCATGGGCAT
CACTCGACCACTCCC	GCGTGTGTGTGTTGGTTTGT	GGG	CCACACAACATACGAGCCGGAAGCATAAAGTGTAAAGCCTGGGGTGCCTAATGAGTGAGCTAACTCACATTAATTGCGTTGCGCAGCACTCGACCACTCCCGGCGTGTGTGTGTTGGTTTGTGGGAGCACACGACGAACCACTTAATTAACGGCACTGCGAAAAAACCCCGCCGAAGCGGGGTTTTTTGCGAAATATAATGACCCTCTTGATAACCCAAGAGGGCATTTTTTAATGCCCATGGCGTTTACCAATG	ACACTCTTTCCCTACACGACGCTCTTCCGATCTNNNNCCACACAACATACGAGCCGGA	TGGAGTTCAGACGTGTGCTCTTCCGATCTCATTGGTAAACGCCATGGGCAT
CACTGTCTTTATCTA	AAATGTGTGTGTTGGTTTGT	GGG	CCACACAACATACGAGCCGGAAGCATAAAGTGTAAAGCCTGGGGTGCCTAATGAGTGAGCTAACTCACATTAATTGCGTTGCGCAGCACTGTCTTTATCTAGAAATGTGTGTGTTGGTTTGTGGGAGCACACGACGAACCACTTAATTAACGGCACTGCGAAAAAACCCCGCCGAAGCGGGGTTTTTTGCGAAATATAATGACCCTCTTGATAACCCAAGAGGGCATTTTTTAATGCCCATGGCGTTTACCAATG	ACACTCTTTCCCTACACGACGCTCTTCCGATCTNNNNCCACACAACATACGAGCCGGA	TGGAGTTCAGACGTGTGCTCTTCCGATCTCATTGGTAAACGCCATGGGCAT
CACTTGAATCATTAG	AATTGTGTGTGTTGGTTTGT	GGG	CCACACAACATACGAGCCGGAAGCATAAAGTGTAAAGCCTGGGGTGCCTAATGAGTGAGCTAACTCACATTAATTGCGTTGCGCAGCACTTGAATCATTAGGAATTGTGTGTGTTGGTTTGTGGGAGCACACGACGAACCACTTAATTAACGGCACTGCGAAAAAACCCCGCCGAAGCGGGGTTTTTTGCGAAATATAATGACCCTCTTGATAACCCAAGAGGGCATTTTTTAATGCCCATGGCGTTTACCAATG	ACACTCTTTCCCTACACGACGCTCTTCCGATCTNNNNCCACACAACATACGAGCCGGA	TGGAGTTCAGACGTGTGCTCTTCCGATCTCATTGGTAAACGCCATGGGCAT
CAGATTGGCCGCTTG	AACTGTGTGTGTTGGTTTGT	GGG	CCACACAACATACGAGCCGGAAGCATAAAGTGTAAAGCCTGGGGTGCCTAATGAGTGAGCTAACTCACATTAATTGCGTTGCGCAGCAGATTGGCCGCTTGGAACTGTGTGTGTTGGTTTGTGGGAGCACACGACGAACCACTTAATTAACGGCACTGCGAAAAAACCCCGCCGAAGCGGGGTTTTTTGCGAAATATAATGACCCTCTTGATAACCCAAGAGGGCATTTTTTAATGCCCATGGCGTTTACCAATG	ACACTCTTTCCCTACACGACGCTCTTCCGATCTNNNNCCACACAACATACGAGCCGGA	TGGAGTTCAGACGTGTGCTCTTCCGATCTCATTGGTAAACGCCATGGGCAT
CAGTGATCGGTCTGG	AAGTGTGTGTGTTGGTTTGT	GGG	CCACACAACATACGAGCCGGAAGCATAAAGTGTAAAGCCTGGGGTGCCTAATGAGTGAGCTAACTCACATTAATTGCGTTGCGCAGCAGTGATCGGTCTGGGAAGTGTGTGTGTTGGTTTGTGGGAGCACACGACGAACCACTTAATTAACGGCACTGCGAAAAAACCCCGCCGAAGCGGGGTTTTTTGCGAAATATAATGACCCTCTTGATAACCCAAGAGGGCATTTTTTAATGCCCATGGCGTTTACCAATG	ACACTCTTTCCCTACACGACGCTCTTCCGATCTNNNNCCACACAACATACGAGCCGGA	TGGAGTTCAGACGTGTGCTCTTCCGATCTCATTGGTAAACGCCATGGGCAT
CAGTTTGAGACTCGT	TAATGTGTGTGTTGGTTTGT	GGG	CCACACAACATACGAGCCGGAAGCATAAAGTGTAAAGCCTGGGGTGCCTAATGAGTGAGCTAACTCACATTAATTGCGTTGCGCAGCAGTTTGAGACTCGTGTAATGTGTGTGTTGGTTTGTGGGAGCACACGACGAACCACTTAATTAACGGCACTGCGAAAAAACCCCGCCGAAGCGGGGTTTTTTGCGAAATATAATGACCCTCTTGATAACCCAAGAGGGCATTTTTTAATGCCCATGGCGTTTACCAATG	ACACTCTTTCCCTACACGACGCTCTTCCGATCTNNNNCCACACAACATACGAGCCGGA	TGGAGTTCAGACGTGTGCTCTTCCGATCTCATTGGTAAACGCCATGGGCAT
CATCACCGATTGGAT	TATTGTGTGTGTTGGTTTGT	GGG	CCACACAACATACGAGCCGGAAGCATAAAGTGTAAAGCCTGGGGTGCCTAATGAGTGAGCTAACTCACATTAATTGCGTTGCGCAGCATCACCGATTGGATGTATTGTGTGTGTTGGTTTGTGGGAGCACACGACGAACCACTTAATTAACGGCACTGCGAAAAAACCCCGCCGAAGCGGGGTTTTTTGCGAAATATAATGACCCTCTTGATAACCCAAGAGGGCATTTTTTAATGCCCATGGCGTTTACCAATG	ACACTCTTTCCCTACACGACGCTCTTCCGATCTNNNNCCACACAACATACGAGCCGGA	TGGAGTTCAGACGTGTGCTCTTCCGATCTCATTGGTAAACGCCATGGGCAT
CATCGGTACGATCAA	TACTGTGTGTGTTGGTTTGT	GGG	CCACACAACATACGAGCCGGAAGCATAAAGTGTAAAGCCTGGGGTGCCTAATGAGTGAGCTAACTCACATTAATTGCGTTGCGCAGCATCGGTACGATCAAGTACTGTGTGTGTTGGTTTGTGGGAGCACACGACGAACCACTTAATTAACGGCACTGCGAAAAAACCCCGCCGAAGCGGGGTTTTTTGCGAAATATAATGACCCTCTTGATAACCCAAGAGGGCATTTTTTAATGCCCATGGCGTTTACCAATG	ACACTCTTTCCCTACACGACGCTCTTCCGATCTNNNNCCACACAACATACGAGCCGGA	TGGAGTTCAGACGTGTGCTCTTCCGATCTCATTGGTAAACGCCATGGGCAT
CATGCACTATGGCAA	TAGTGTGTGTGTTGGTTTGT	GGG	CCACACAACATACGAGCCGGAAGCATAAAGTGTAAAGCCTGGGGTGCCTAATGAGTGAGCTAACTCACATTAATTGCGTTGCGCAGCATGCACTATGGCAAGTAGTGTGTGTGTTGGTTTGTGGGAGCACACGACGAACCACTTAATTAACGGCACTGCGAAAAAACCCCGCCGAAGCGGGGTTTTTTGCGAAATATAATGACCCTCTTGATAACCCAAGAGGGCATTTTTTAATGCCCATGGCGTTTACCAATG	ACACTCTTTCCCTACACGACGCTCTTCCGATCTNNNNCCACACAACATACGAGCCGGA	TGGAGTTCAGACGTGTGCTCTTCCGATCTCATTGGTAAACGCCATGGGCAT
CATTTAAGTCTCGCT	CAATGTGTGTGTTGGTTTGT	GGG	CCACACAACATACGAGCCGGAAGCATAAAGTGTAAAGCCTGGGGTGCCTAATGAGTGAGCTAACTCACATTAATTGCGTTGCGCAGCATTTAAGTCTCGCTGCAATGTGTGTGTTGGTTTGTGGGAGCACACGACGAACCACTTAATTAACGGCACTGCGAAAAAACCCCGCCGAAGCGGGGTTTTTTGCGAAATATAATGACCCTCTTGATAACCCAAGAGGGCATTTTTTAATGCCCATGGCGTTTACCAATG	ACACTCTTTCCCTACACGACGCTCTTCCGATCTNNNNCCACACAACATACGAGCCGGA	TGGAGTTCAGACGTGTGCTCTTCCGATCTCATTGGTAAACGCCATGGGCAT
CCAATTGCCTTGTTT	CATTGTGTGTGTTGGTTTGT	GGG	CCACACAACATACGAGCCGGAAGCATAAAGTGTAAAGCCTGGGGTGCCTAATGAGTGAGCTAACTCACATTAATTGCGTTGCGCAGCCAATTGCCTTGTTTGCATTGTGTGTGTTGGTTTGTGGGAGCACACGACGAACCACTTAATTAACGGCACTGCGAAAAAACCCCGCCGAAGCGGGGTTTTTTGCGAAATATAATGACCCTCTTGATAACCCAAGAGGGCATTTTTTAATGCCCATGGCGTTTACCAATG	ACACTCTTTCCCTACACGACGCTCTTCCGATCTNNNNCCACACAACATACGAGCCGGA	TGGAGTTCAGACGTGTGCTCTTCCGATCTCATTGGTAAACGCCATGGGCAT
CCACAACGGGGCCAG	CACTGTGTGTGTTGGTTTGT	GGG	CCACACAACATACGAGCCGGAAGCATAAAGTGTAAAGCCTGGGGTGCCTAATGAGTGAGCTAACTCACATTAATTGCGTTGCGCAGCCACAACGGGGCCAGGCACTGTGTGTGTTGGTTTGTGGGAGCACACGACGAACCACTTAATTAACGGCACTGCGAAAAAACCCCGCCGAAGCGGGGTTTTTTGCGAAATATAATGACCCTCTTGATAACCCAAGAGGGCATTTTTTAATGCCCATGGCGTTTACCAATG	ACACTCTTTCCCTACACGACGCTCTTCCGATCTNNNNCCACACAACATACGAGCCGGA	TGGAGTTCAGACGTGTGCTCTTCCGATCTCATTGGTAAACGCCATGGGCAT
CCACCATACCAAGGG	CAGTGTGTGTGTTGGTTTGT	GGG	CCACACAACATACGAGCCGGAAGCATAAAGTGTAAAGCCTGGGGTGCCTAATGAGTGAGCTAACTCACATTAATTGCGTTGCGCAGCCACCATACCAAGGGGCAGTGTGTGTGTTGGTTTGTGGGAGCACACGACGAACCACTTAATTAACGGCACTGCGAAAAAACCCCGCCGAAGCGGGGTTTTTTGCGAAATATAATGACCCTCTTGATAACCCAAGAGGGCATTTTTTAATGCCCATGGCGTTTACCAATG	ACACTCTTTCCCTACACGACGCTCTTCCGATCTNNNNCCACACAACATACGAGCCGGA	TGGAGTTCAGACGTGTGCTCTTCCGATCTCATTGGTAAACGCCATGGGCAT
CCAGGATTGCCATGA	GAATGTGTGTGTTGGTTTGT	GGG	CCACACAACATACGAGCCGGAAGCATAAAGTGTAAAGCCTGGGGTGCCTAATGAGTGAGCTAACTCACATTAATTGCGTTGCGCAGCCAGGATTGCCATGAGGAATGTGTGTGTTGGTTTGTGGGAGCACACGACGAACCACTTAATTAACGGCACTGCGAAAAAACCCCGCCGAAGCGGGGTTTTTTGCGAAATATAATGACCCTCTTGATAACCCAAGAGGGCATTTTTTAATGCCCATGGCGTTTACCAATG	ACACTCTTTCCCTACACGACGCTCTTCCGATCTNNNNCCACACAACATACGAGCCGGA	TGGAGTTCAGACGTGTGCTCTTCCGATCTCATTGGTAAACGCCATGGGCAT
CCATTACGTTTTGCC	GATTGTGTGTGTTGGTTTGT	GGG	CCACACAACATACGAGCCGGAAGCATAAAGTGTAAAGCCTGGGGTGCCTAATGAGTGAGCTAACTCACATTAATTGCGTTGCGCAGCCATTACGTTTTGCCGGATTGTGTGTGTTGGTTTGTGGGAGCACACGACGAACCACTTAATTAACGGCACTGCGAAAAAACCCCGCCGAAGCGGGGTTTTTTGCGAAATATAATGACCCTCTTGATAACCCAAGAGGGCATTTTTTAATGCCCATGGCGTTTACCAATG	ACACTCTTTCCCTACACGACGCTCTTCCGATCTNNNNCCACACAACATACGAGCCGGA	TGGAGTTCAGACGTGTGCTCTTCCGATCTCATTGGTAAACGCCATGGGCAT
CCATTTTGGACTCGT	GACTGTGTGTGTTGGTTTGT	GGG	CCACACAACATACGAGCCGGAAGCATAAAGTGTAAAGCCTGGGGTGCCTAATGAGTGAGCTAACTCACATTAATTGCGTTGCGCAGCCATTTTGGACTCGTGGACTGTGTGTGTTGGTTTGTGGGAGCACACGACGAACCACTTAATTAACGGCACTGCGAAAAAACCCCGCCGAAGCGGGGTTTTTTGCGAAATATAATGACCCTCTTGATAACCCAAGAGGGCATTTTTTAATGCCCATGGCGTTTACCAATG	ACACTCTTTCCCTACACGACGCTCTTCCGATCTNNNNCCACACAACATACGAGCCGGA	TGGAGTTCAGACGTGTGCTCTTCCGATCTCATTGGTAAACGCCATGGGCAT
CCCAAGCCTATCGAT	GAGTGTGTGTGTTGGTTTGT	GGG	CCACACAACATACGAGCCGGAAGCATAAAGTGTAAAGCCTGGGGTGCCTAATGAGTGAGCTAACTCACATTAATTGCGTTGCGCAGCCCAAGCCTATCGATGGAGTGTGTGTGTTGGTTTGTGGGAGCACACGACGAACCACTTAATTAACGGCACTGCGAAAAAACCCCGCCGAAGCGGGGTTTTTTGCGAAATATAATGACCCTCTTGATAACCCAAGAGGGCATTTTTTAATGCCCATGGCGTTTACCAATG	ACACTCTTTCCCTACACGACGCTCTTCCGATCTNNNNCCACACAACATACGAGCCGGA	TGGAGTTCAGACGTGTGCTCTTCCGATCTCATTGGTAAACGCCATGGGCAT
CCCACCAACGGCTTC	TGTGTACAGTGTTGGTTTGT	GGG	CCACACAACATACGAGCCGGAAGCATAAAGTGTAAAGCCTGGGGTGCCTAATGAGTGAGCTAACTCACATTAATTGCGTTGCGCAGCCCACCAACGGCTTCGTGTGTACAGTGTTGGTTTGTGGGAGCACACGACGAACCACTTAATTAACGGCACTGCGAAAAAACCCCGCCGAAGCGGGGTTTTTTGCGAAATATAATGACCCTCTTGATAACCCAAGAGGGCATTTTTTAATGCCCATGGCGTTTACCAATG	ACACTCTTTCCCTACACGACGCTCTTCCGATCTNNNNCCACACAACATACGAGCCGGA	TGGAGTTCAGACGTGTGCTCTTCCGATCTCATTGGTAAACGCCATGGGCAT
CCCAGGGCTGAGTGG	TGTGTACTGTGTTGGTTTGT	GGG	CCACACAACATACGAGCCGGAAGCATAAAGTGTAAAGCCTGGGGTGCCTAATGAGTGAGCTAACTCACATTAATTGCGTTGCGCAGCCCAGGGCTGAGTGGGTGTGTACTGTGTTGGTTTGTGGGAGCACACGACGAACCACTTAATTAACGGCACTGCGAAAAAACCCCGCCGAAGCGGGGTTTTTTGCGAAATATAATGACCCTCTTGATAACCCAAGAGGGCATTTTTTAATGCCCATGGCGTTTACCAATG	ACACTCTTTCCCTACACGACGCTCTTCCGATCTNNNNCCACACAACATACGAGCCGGA	TGGAGTTCAGACGTGTGCTCTTCCGATCTCATTGGTAAACGCCATGGGCAT
CCCGACTGGAATCTT	TGTGTACCGTGTTGGTTTGT	GGG	CCACACAACATACGAGCCGGAAGCATAAAGTGTAAAGCCTGGGGTGCCTAATGAGTGAGCTAACTCACATTAATTGCGTTGCGCAGCCCGACTGGAATCTTGTGTGTACCGTGTTGGTTTGTGGGAGCACACGACGAACCACTTAATTAACGGCACTGCGAAAAAACCCCGCCGAAGCGGGGTTTTTTGCGAAATATAATGACCCTCTTGATAACCCAAGAGGGCATTTTTTAATGCCCATGGCGTTTACCAATG	ACACTCTTTCCCTACACGACGCTCTTCCGATCTNNNNCCACACAACATACGAGCCGGA	TGGAGTTCAGACGTGTGCTCTTCCGATCTCATTGGTAAACGCCATGGGCAT
CCCGCCCCCCATTAT	TGTGTACGGTGTTGGTTTGT	GGG	CCACACAACATACGAGCCGGAAGCATAAAGTGTAAAGCCTGGGGTGCCTAATGAGTGAGCTAACTCACATTAATTGCGTTGCGCAGCCCGCCCCCCATTATGTGTGTACGGTGTTGGTTTGTGGGAGCACACGACGAACCACTTAATTAACGGCACTGCGAAAAAACCCCGCCGAAGCGGGGTTTTTTGCGAAATATAATGACCCTCTTGATAACCCAAGAGGGCATTTTTTAATGCCCATGGCGTTTACCAATG	ACACTCTTTCCCTACACGACGCTCTTCCGATCTNNNNCCACACAACATACGAGCCGGA	TGGAGTTCAGACGTGTGCTCTTCCGATCTCATTGGTAAACGCCATGGGCAT
CCCTAGCGAAATAAT	TGTGTTCAGTGTTGGTTTGT	GGG	CCACACAACATACGAGCCGGAAGCATAAAGTGTAAAGCCTGGGGTGCCTAATGAGTGAGCTAACTCACATTAATTGCGTTGCGCAGCCCTAGCGAAATAATGTGTGTTCAGTGTTGGTTTGTGGGAGCACACGACGAACCACTTAATTAACGGCACTGCGAAAAAACCCCGCCGAAGCGGGGTTTTTTGCGAAATATAATGACCCTCTTGATAACCCAAGAGGGCATTTTTTAATGCCCATGGCGTTTACCAATG	ACACTCTTTCCCTACACGACGCTCTTCCGATCTNNNNCCACACAACATACGAGCCGGA	TGGAGTTCAGACGTGTGCTCTTCCGATCTCATTGGTAAACGCCATGGGCAT
CCCTGAACAAAGGCG	TGTGTTCTGTGTTGGTTTGT	GGG	CCACACAACATACGAGCCGGAAGCATAAAGTGTAAAGCCTGGGGTGCCTAATGAGTGAGCTAACTCACATTAATTGCGTTGCGCAGCCCTGAACAAAGGCGGTGTGTTCTGTGTTGGTTTGTGGGAGCACACGACGAACCACTTAATTAACGGCACTGCGAAAAAACCCCGCCGAAGCGGGGTTTTTTGCGAAATATAATGACCCTCTTGATAACCCAAGAGGGCATTTTTTAATGCCCATGGCGTTTACCAATG	ACACTCTTTCCCTACACGACGCTCTTCCGATCTNNNNCCACACAACATACGAGCCGGA	TGGAGTTCAGACGTGTGCTCTTCCGATCTCATTGGTAAACGCCATGGGCAT
CCCTGGTCACGGGAA	TGTGTTCCGTGTTGGTTTGT	GGG	CCACACAACATACGAGCCGGAAGCATAAAGTGTAAAGCCTGGGGTGCCTAATGAGTGAGCTAACTCACATTAATTGCGTTGCGCAGCCCTGGTCACGGGAAGTGTGTTCCGTGTTGGTTTGTGGGAGCACACGACGAACCACTTAATTAACGGCACTGCGAAAAAACCCCGCCGAAGCGGGGTTTTTTGCGAAATATAATGACCCTCTTGATAACCCAAGAGGGCATTTTTTAATGCCCATGGCGTTTACCAATG	ACACTCTTTCCCTACACGACGCTCTTCCGATCTNNNNCCACACAACATACGAGCCGGA	TGGAGTTCAGACGTGTGCTCTTCCGATCTCATTGGTAAACGCCATGGGCAT
CCCTTTGCGGCTCTG	TGTGTTCGGTGTTGGTTTGT	GGG	CCACACAACATACGAGCCGGAAGCATAAAGTGTAAAGCCTGGGGTGCCTAATGAGTGAGCTAACTCACATTAATTGCGTTGCGCAGCCCTTTGCGGCTCTGGTGTGTTCGGTGTTGGTTTGTGGGAGCACACGACGAACCACTTAATTAACGGCACTGCGAAAAAACCCCGCCGAAGCGGGGTTTTTTGCGAAATATAATGACCCTCTTGATAACCCAAGAGGGCATTTTTTAATGCCCATGGCGTTTACCAATG	ACACTCTTTCCCTACACGACGCTCTTCCGATCTNNNNCCACACAACATACGAGCCGGA	TGGAGTTCAGACGTGTGCTCTTCCGATCTCATTGGTAAACGCCATGGGCAT
CCGAACCCATGGCTA	TGTGTCCAGTGTTGGTTTGT	GGG	CCACACAACATACGAGCCGGAAGCATAAAGTGTAAAGCCTGGGGTGCCTAATGAGTGAGCTAACTCACATTAATTGCGTTGCGCAGCCGAACCCATGGCTAGTGTGTCCAGTGTTGGTTTGTGGGAGCACACGACGAACCACTTAATTAACGGCACTGCGAAAAAACCCCGCCGAAGCGGGGTTTTTTGCGAAATATAATGACCCTCTTGATAACCCAAGAGGGCATTTTTTAATGCCCATGGCGTTTACCAATG	ACACTCTTTCCCTACACGACGCTCTTCCGATCTNNNNCCACACAACATACGAGCCGGA	TGGAGTTCAGACGTGTGCTCTTCCGATCTCATTGGTAAACGCCATGGGCAT
CCGAACGTCATGTTG	TGTGTCCTGTGTTGGTTTGT	GGG	CCACACAACATACGAGCCGGAAGCATAAAGTGTAAAGCCTGGGGTGCCTAATGAGTGAGCTAACTCACATTAATTGCGTTGCGCAGCCGAACGTCATGTTGGTGTGTCCTGTGTTGGTTTGTGGGAGCACACGACGAACCACTTAATTAACGGCACTGCGAAAAAACCCCGCCGAAGCGGGGTTTTTTGCGAAATATAATGACCCTCTTGATAACCCAAGAGGGCATTTTTTAATGCCCATGGCGTTTACCAATG	ACACTCTTTCCCTACACGACGCTCTTCCGATCTNNNNCCACACAACATACGAGCCGGA	TGGAGTTCAGACGTGTGCTCTTCCGATCTCATTGGTAAACGCCATGGGCAT
CCGAAGCTCTAGGTT	TGTGTCCCGTGTTGGTTTGT	GGG	CCACACAACATACGAGCCGGAAGCATAAAGTGTAAAGCCTGGGGTGCCTAATGAGTGAGCTAACTCACATTAATTGCGTTGCGCAGCCGAAGCTCTAGGTTGTGTGTCCCGTGTTGGTTTGTGGGAGCACACGACGAACCACTTAATTAACGGCACTGCGAAAAAACCCCGCCGAAGCGGGGTTTTTTGCGAAATATAATGACCCTCTTGATAACCCAAGAGGGCATTTTTTAATGCCCATGGCGTTTACCAATG	ACACTCTTTCCCTACACGACGCTCTTCCGATCTNNNNCCACACAACATACGAGCCGGA	TGGAGTTCAGACGTGTGCTCTTCCGATCTCATTGGTAAACGCCATGGGCAT
CCGACCCGTTGGGTA	TGTGTCCGGTGTTGGTTTGT	GGG	CCACACAACATACGAGCCGGAAGCATAAAGTGTAAAGCCTGGGGTGCCTAATGAGTGAGCTAACTCACATTAATTGCGTTGCGCAGCCGACCCGTTGGGTAGTGTGTCCGGTGTTGGTTTGTGGGAGCACACGACGAACCACTTAATTAACGGCACTGCGAAAAAACCCCGCCGAAGCGGGGTTTTTTGCGAAATATAATGACCCTCTTGATAACCCAAGAGGGCATTTTTTAATGCCCATGGCGTTTACCAATG	ACACTCTTTCCCTACACGACGCTCTTCCGATCTNNNNCCACACAACATACGAGCCGGA	TGGAGTTCAGACGTGTGCTCTTCCGATCTCATTGGTAAACGCCATGGGCAT
CCGATTAGAGTAAGC	TGTGTGCAGTGTTGGTTTGT	GGG	CCACACAACATACGAGCCGGAAGCATAAAGTGTAAAGCCTGGGGTGCCTAATGAGTGAGCTAACTCACATTAATTGCGTTGCGCAGCCGATTAGAGTAAGCGTGTGTGCAGTGTTGGTTTGTGGGAGCACACGACGAACCACTTAATTAACGGCACTGCGAAAAAACCCCGCCGAAGCGGGGTTTTTTGCGAAATATAATGACCCTCTTGATAACCCAAGAGGGCATTTTTTAATGCCCATGGCGTTTACCAATG	ACACTCTTTCCCTACACGACGCTCTTCCGATCTNNNNCCACACAACATACGAGCCGGA	TGGAGTTCAGACGTGTGCTCTTCCGATCTCATTGGTAAACGCCATGGGCAT
CCGGACCCCTACGAA	TGTGTGCTGTGTTGGTTTGT	GGG	CCACACAACATACGAGCCGGAAGCATAAAGTGTAAAGCCTGGGGTGCCTAATGAGTGAGCTAACTCACATTAATTGCGTTGCGCAGCCGGACCCCTACGAAGTGTGTGCTGTGTTGGTTTGTGGGAGCACACGACGAACCACTTAATTAACGGCACTGCGAAAAAACCCCGCCGAAGCGGGGTTTTTTGCGAAATATAATGACCCTCTTGATAACCCAAGAGGGCATTTTTTAATGCCCATGGCGTTTACCAATG	ACACTCTTTCCCTACACGACGCTCTTCCGATCTNNNNCCACACAACATACGAGCCGGA	TGGAGTTCAGACGTGTGCTCTTCCGATCTCATTGGTAAACGCCATGGGCAT
CCGGCCTCACACGTA	TGTGTGCCGTGTTGGTTTGT	GGG	CCACACAACATACGAGCCGGAAGCATAAAGTGTAAAGCCTGGGGTGCCTAATGAGTGAGCTAACTCACATTAATTGCGTTGCGCAGCCGGCCTCACACGTAGTGTGTGCCGTGTTGGTTTGTGGGAGCACACGACGAACCACTTAATTAACGGCACTGCGAAAAAACCCCGCCGAAGCGGGGTTTTTTGCGAAATATAATGACCCTCTTGATAACCCAAGAGGGCATTTTTTAATGCCCATGGCGTTTACCAATG	ACACTCTTTCCCTACACGACGCTCTTCCGATCTNNNNCCACACAACATACGAGCCGGA	TGGAGTTCAGACGTGTGCTCTTCCGATCTCATTGGTAAACGCCATGGGCAT
CCGGGCCCAGACAGA	TGTGTGCGGTGTTGGTTTGT	GGG	CCACACAACATACGAGCCGGAAGCATAAAGTGTAAAGCCTGGGGTGCCTAATGAGTGAGCTAACTCACATTAATTGCGTTGCGCAGCCGGGCCCAGACAGAGTGTGTGCGGTGTTGGTTTGTGGGAGCACACGACGAACCACTTAATTAACGGCACTGCGAAAAAACCCCGCCGAAGCGGGGTTTTTTGCGAAATATAATGACCCTCTTGATAACCCAAGAGGGCATTTTTTAATGCCCATGGCGTTTACCAATG	ACACTCTTTCCCTACACGACGCTCTTCCGATCTNNNNCCACACAACATACGAGCCGGA	TGGAGTTCAGACGTGTGCTCTTCCGATCTCATTGGTAAACGCCATGGGCAT
CCGGTCCCCATTCCA	TGTGTAAAGTGTTGGTTTGT	GGG	CCACACAACATACGAGCCGGAAGCATAAAGTGTAAAGCCTGGGGTGCCTAATGAGTGAGCTAACTCACATTAATTGCGTTGCGCAGCCGGTCCCCATTCCAGTGTGTAAAGTGTTGGTTTGTGGGAGCACACGACGAACCACTTAATTAACGGCACTGCGAAAAAACCCCGCCGAAGCGGGGTTTTTTGCGAAATATAATGACCCTCTTGATAACCCAAGAGGGCATTTTTTAATGCCCATGGCGTTTACCAATG	ACACTCTTTCCCTACACGACGCTCTTCCGATCTNNNNCCACACAACATACGAGCCGGA	TGGAGTTCAGACGTGTGCTCTTCCGATCTCATTGGTAAACGCCATGGGCAT
CCGTCGGAGGGACAT	TGTGTAATGTGTTGGTTTGT	GGG	CCACACAACATACGAGCCGGAAGCATAAAGTGTAAAGCCTGGGGTGCCTAATGAGTGAGCTAACTCACATTAATTGCGTTGCGCAGCCGTCGGAGGGACATGTGTGTAATGTGTTGGTTTGTGGGAGCACACGACGAACCACTTAATTAACGGCACTGCGAAAAAACCCCGCCGAAGCGGGGTTTTTTGCGAAATATAATGACCCTCTTGATAACCCAAGAGGGCATTTTTTAATGCCCATGGCGTTTACCAATG	ACACTCTTTCCCTACACGACGCTCTTCCGATCTNNNNCCACACAACATACGAGCCGGA	TGGAGTTCAGACGTGTGCTCTTCCGATCTCATTGGTAAACGCCATGGGCAT
CCTAAAACTTATATG	TGTGTAACGTGTTGGTTTGT	GGG	CCACACAACATACGAGCCGGAAGCATAAAGTGTAAAGCCTGGGGTGCCTAATGAGTGAGCTAACTCACATTAATTGCGTTGCGCAGCCTAAAACTTATATGGTGTGTAACGTGTTGGTTTGTGGGAGCACACGACGAACCACTTAATTAACGGCACTGCGAAAAAACCCCGCCGAAGCGGGGTTTTTTGCGAAATATAATGACCCTCTTGATAACCCAAGAGGGCATTTTTTAATGCCCATGGCGTTTACCAATG	ACACTCTTTCCCTACACGACGCTCTTCCGATCTNNNNCCACACAACATACGAGCCGGA	TGGAGTTCAGACGTGTGCTCTTCCGATCTCATTGGTAAACGCCATGGGCAT
CCTAATAAGACTCAC	TGTGTAAGGTGTTGGTTTGT	GGG	CCACACAACATACGAGCCGGAAGCATAAAGTGTAAAGCCTGGGGTGCCTAATGAGTGAGCTAACTCACATTAATTGCGTTGCGCAGCCTAATAAGACTCACGTGTGTAAGGTGTTGGTTTGTGGGAGCACACGACGAACCACTTAATTAACGGCACTGCGAAAAAACCCCGCCGAAGCGGGGTTTTTTGCGAAATATAATGACCCTCTTGATAACCCAAGAGGGCATTTTTTAATGCCCATGGCGTTTACCAATG	ACACTCTTTCCCTACACGACGCTCTTCCGATCTNNNNCCACACAACATACGAGCCGGA	TGGAGTTCAGACGTGTGCTCTTCCGATCTCATTGGTAAACGCCATGGGCAT
CCTCATGTCTAAACA	TGTGTTAAGTGTTGGTTTGT	GGG	CCACACAACATACGAGCCGGAAGCATAAAGTGTAAAGCCTGGGGTGCCTAATGAGTGAGCTAACTCACATTAATTGCGTTGCGCAGCCTCATGTCTAAACAGTGTGTTAAGTGTTGGTTTGTGGGAGCACACGACGAACCACTTAATTAACGGCACTGCGAAAAAACCCCGCCGAAGCGGGGTTTTTTGCGAAATATAATGACCCTCTTGATAACCCAAGAGGGCATTTTTTAATGCCCATGGCGTTTACCAATG	ACACTCTTTCCCTACACGACGCTCTTCCGATCTNNNNCCACACAACATACGAGCCGGA	TGGAGTTCAGACGTGTGCTCTTCCGATCTCATTGGTAAACGCCATGGGCAT
CCTCATTAGATCTCC	TGTGTTATGTGTTGGTTTGT	GGG	CCACACAACATACGAGCCGGAAGCATAAAGTGTAAAGCCTGGGGTGCCTAATGAGTGAGCTAACTCACATTAATTGCGTTGCGCAGCCTCATTAGATCTCCGTGTGTTATGTGTTGGTTTGTGGGAGCACACGACGAACCACTTAATTAACGGCACTGCGAAAAAACCCCGCCGAAGCGGGGTTTTTTGCGAAATATAATGACCCTCTTGATAACCCAAGAGGGCATTTTTTAATGCCCATGGCGTTTACCAATG	ACACTCTTTCCCTACACGACGCTCTTCCGATCTNNNNCCACACAACATACGAGCCGGA	TGGAGTTCAGACGTGTGCTCTTCCGATCTCATTGGTAAACGCCATGGGCAT
CCTCCATAGGCCTCT	TGTGTTACGTGTTGGTTTGT	GGG	CCACACAACATACGAGCCGGAAGCATAAAGTGTAAAGCCTGGGGTGCCTAATGAGTGAGCTAACTCACATTAATTGCGTTGCGCAGCCTCCATAGGCCTCTGTGTGTTACGTGTTGGTTTGTGGGAGCACACGACGAACCACTTAATTAACGGCACTGCGAAAAAACCCCGCCGAAGCGGGGTTTTTTGCGAAATATAATGACCCTCTTGATAACCCAAGAGGGCATTTTTTAATGCCCATGGCGTTTACCAATG	ACACTCTTTCCCTACACGACGCTCTTCCGATCTNNNNCCACACAACATACGAGCCGGA	TGGAGTTCAGACGTGTGCTCTTCCGATCTCATTGGTAAACGCCATGGGCAT
CCTCGGGCGGTATTT	TGTGTTAGGTGTTGGTTTGT	GGG	CCACACAACATACGAGCCGGAAGCATAAAGTGTAAAGCCTGGGGTGCCTAATGAGTGAGCTAACTCACATTAATTGCGTTGCGCAGCCTCGGGCGGTATTTGTGTGTTAGGTGTTGGTTTGTGGGAGCACACGACGAACCACTTAATTAACGGCACTGCGAAAAAACCCCGCCGAAGCGGGGTTTTTTGCGAAATATAATGACCCTCTTGATAACCCAAGAGGGCATTTTTTAATGCCCATGGCGTTTACCAATG	ACACTCTTTCCCTACACGACGCTCTTCCGATCTNNNNCCACACAACATACGAGCCGGA	TGGAGTTCAGACGTGTGCTCTTCCGATCTCATTGGTAAACGCCATGGGCAT
CCTTACCGAATTCCG	TGTGTCAAGTGTTGGTTTGT	GGG	CCACACAACATACGAGCCGGAAGCATAAAGTGTAAAGCCTGGGGTGCCTAATGAGTGAGCTAACTCACATTAATTGCGTTGCGCAGCCTTACCGAATTCCGGTGTGTCAAGTGTTGGTTTGTGGGAGCACACGACGAACCACTTAATTAACGGCACTGCGAAAAAACCCCGCCGAAGCGGGGTTTTTTGCGAAATATAATGACCCTCTTGATAACCCAAGAGGGCATTTTTTAATGCCCATGGCGTTTACCAATG	ACACTCTTTCCCTACACGACGCTCTTCCGATCTNNNNCCACACAACATACGAGCCGGA	TGGAGTTCAGACGTGTGCTCTTCCGATCTCATTGGTAAACGCCATGGGCAT
CGAAACGGCTGTACC	TGTGTCATGTGTTGGTTTGT	GGG	CCACACAACATACGAGCCGGAAGCATAAAGTGTAAAGCCTGGGGTGCCTAATGAGTGAGCTAACTCACATTAATTGCGTTGCGCAGCGAAACGGCTGTACCGTGTGTCATGTGTTGGTTTGTGGGAGCACACGACGAACCACTTAATTAACGGCACTGCGAAAAAACCCCGCCGAAGCGGGGTTTTTTGCGAAATATAATGACCCTCTTGATAACCCAAGAGGGCATTTTTTAATGCCCATGGCGTTTACCAATG	ACACTCTTTCCCTACACGACGCTCTTCCGATCTNNNNCCACACAACATACGAGCCGGA	TGGAGTTCAGACGTGTGCTCTTCCGATCTCATTGGTAAACGCCATGGGCAT
CGAAACTAAGTGGCC	TGTGTCACGTGTTGGTTTGT	GGG	CCACACAACATACGAGCCGGAAGCATAAAGTGTAAAGCCTGGGGTGCCTAATGAGTGAGCTAACTCACATTAATTGCGTTGCGCAGCGAAACTAAGTGGCCGTGTGTCACGTGTTGGTTTGTGGGAGCACACGACGAACCACTTAATTAACGGCACTGCGAAAAAACCCCGCCGAAGCGGGGTTTTTTGCGAAATATAATGACCCTCTTGATAACCCAAGAGGGCATTTTTTAATGCCCATGGCGTTTACCAATG	ACACTCTTTCCCTACACGACGCTCTTCCGATCTNNNNCCACACAACATACGAGCCGGA	TGGAGTTCAGACGTGTGCTCTTCCGATCTCATTGGTAAACGCCATGGGCAT
CGAACTGAGCTAGCG	TGTGTCAGGTGTTGGTTTGT	GGG	CCACACAACATACGAGCCGGAAGCATAAAGTGTAAAGCCTGGGGTGCCTAATGAGTGAGCTAACTCACATTAATTGCGTTGCGCAGCGAACTGAGCTAGCGGTGTGTCAGGTGTTGGTTTGTGGGAGCACACGACGAACCACTTAATTAACGGCACTGCGAAAAAACCCCGCCGAAGCGGGGTTTTTTGCGAAATATAATGACCCTCTTGATAACCCAAGAGGGCATTTTTTAATGCCCATGGCGTTTACCAATG	ACACTCTTTCCCTACACGACGCTCTTCCGATCTNNNNCCACACAACATACGAGCCGGA	TGGAGTTCAGACGTGTGCTCTTCCGATCTCATTGGTAAACGCCATGGGCAT
CGACCAGATCACGCT	TGTGTGAAGTGTTGGTTTGT	GGG	CCACACAACATACGAGCCGGAAGCATAAAGTGTAAAGCCTGGGGTGCCTAATGAGTGAGCTAACTCACATTAATTGCGTTGCGCAGCGACCAGATCACGCTGTGTGTGAAGTGTTGGTTTGTGGGAGCACACGACGAACCACTTAATTAACGGCACTGCGAAAAAACCCCGCCGAAGCGGGGTTTTTTGCGAAATATAATGACCCTCTTGATAACCCAAGAGGGCATTTTTTAATGCCCATGGCGTTTACCAATG	ACACTCTTTCCCTACACGACGCTCTTCCGATCTNNNNCCACACAACATACGAGCCGGA	TGGAGTTCAGACGTGTGCTCTTCCGATCTCATTGGTAAACGCCATGGGCAT
CGACGACAAATCAGT	TGTGTGATGTGTTGGTTTGT	GGG	CCACACAACATACGAGCCGGAAGCATAAAGTGTAAAGCCTGGGGTGCCTAATGAGTGAGCTAACTCACATTAATTGCGTTGCGCAGCGACGACAAATCAGTGTGTGTGATGTGTTGGTTTGTGGGAGCACACGACGAACCACTTAATTAACGGCACTGCGAAAAAACCCCGCCGAAGCGGGGTTTTTTGCGAAATATAATGACCCTCTTGATAACCCAAGAGGGCATTTTTTAATGCCCATGGCGTTTACCAATG	ACACTCTTTCCCTACACGACGCTCTTCCGATCTNNNNCCACACAACATACGAGCCGGA	TGGAGTTCAGACGTGTGCTCTTCCGATCTCATTGGTAAACGCCATGGGCAT
CGACGTAAAAGAATT	TGTGTGACGTGTTGGTTTGT	GGG	CCACACAACATACGAGCCGGAAGCATAAAGTGTAAAGCCTGGGGTGCCTAATGAGTGAGCTAACTCACATTAATTGCGTTGCGCAGCGACGTAAAAGAATTGTGTGTGACGTGTTGGTTTGTGGGAGCACACGACGAACCACTTAATTAACGGCACTGCGAAAAAACCCCGCCGAAGCGGGGTTTTTTGCGAAATATAATGACCCTCTTGATAACCCAAGAGGGCATTTTTTAATGCCCATGGCGTTTACCAATG	ACACTCTTTCCCTACACGACGCTCTTCCGATCTNNNNCCACACAACATACGAGCCGGA	TGGAGTTCAGACGTGTGCTCTTCCGATCTCATTGGTAAACGCCATGGGCAT
CGAGATGTCGTCGAT	TGTGTGAGGTGTTGGTTTGT	GGG	CCACACAACATACGAGCCGGAAGCATAAAGTGTAAAGCCTGGGGTGCCTAATGAGTGAGCTAACTCACATTAATTGCGTTGCGCAGCGAGATGTCGTCGATGTGTGTGAGGTGTTGGTTTGTGGGAGCACACGACGAACCACTTAATTAACGGCACTGCGAAAAAACCCCGCCGAAGCGGGGTTTTTTGCGAAATATAATGACCCTCTTGATAACCCAAGAGGGCATTTTTTAATGCCCATGGCGTTTACCAATG	ACACTCTTTCCCTACACGACGCTCTTCCGATCTNNNNCCACACAACATACGAGCCGGA	TGGAGTTCAGACGTGTGCTCTTCCGATCTCATTGGTAAACGCCATGGGCAT
CGAGCCAGGCGTAGT	TGTGTGACATGTTGGTTTGT	GGG	CCACACAACATACGAGCCGGAAGCATAAAGTGTAAAGCCTGGGGTGCCTAATGAGTGAGCTAACTCACATTAATTGCGTTGCGCAGCGAGCCAGGCGTAGTGTGTGTGACATGTTGGTTTGTGGGAGCACACGACGAACCACTTAATTAACGGCACTGCGAAAAAACCCCGCCGAAGCGGGGTTTTTTGCGAAATATAATGACCCTCTTGATAACCCAAGAGGGCATTTTTTAATGCCCATGGCGTTTACCAATG	ACACTCTTTCCCTACACGACGCTCTTCCGATCTNNNNCCACACAACATACGAGCCGGA	TGGAGTTCAGACGTGTGCTCTTCCGATCTCATTGGTAAACGCCATGGGCAT
CGCCAAGAACGCGGA	TGTGTGACTTGTTGGTTTGT	GGG	CCACACAACATACGAGCCGGAAGCATAAAGTGTAAAGCCTGGGGTGCCTAATGAGTGAGCTAACTCACATTAATTGCGTTGCGCAGCGCCAAGAACGCGGAGTGTGTGACTTGTTGGTTTGTGGGAGCACACGACGAACCACTTAATTAACGGCACTGCGAAAAAACCCCGCCGAAGCGGGGTTTTTTGCGAAATATAATGACCCTCTTGATAACCCAAGAGGGCATTTTTTAATGCCCATGGCGTTTACCAATG	ACACTCTTTCCCTACACGACGCTCTTCCGATCTNNNNCCACACAACATACGAGCCGGA	TGGAGTTCAGACGTGTGCTCTTCCGATCTCATTGGTAAACGCCATGGGCAT
CGCCGGCTTGCCGAA	TGTGTGACCTGTTGGTTTGT	GGG	CCACACAACATACGAGCCGGAAGCATAAAGTGTAAAGCCTGGGGTGCCTAATGAGTGAGCTAACTCACATTAATTGCGTTGCGCAGCGCCGGCTTGCCGAAGTGTGTGACCTGTTGGTTTGTGGGAGCACACGACGAACCACTTAATTAACGGCACTGCGAAAAAACCCCGCCGAAGCGGGGTTTTTTGCGAAATATAATGACCCTCTTGATAACCCAAGAGGGCATTTTTTAATGCCCATGGCGTTTACCAATG	ACACTCTTTCCCTACACGACGCTCTTCCGATCTNNNNCCACACAACATACGAGCCGGA	TGGAGTTCAGACGTGTGCTCTTCCGATCTCATTGGTAAACGCCATGGGCAT
CGCGAGATCCCGGGC	TGTGTGACGTGTTGGTTTGT	GGG	CCACACAACATACGAGCCGGAAGCATAAAGTGTAAAGCCTGGGGTGCCTAATGAGTGAGCTAACTCACATTAATTGCGTTGCGCAGCGCGAGATCCCGGGCGTGTGTGACGTGTTGGTTTGTGGGAGCACACGACGAACCACTTAATTAACGGCACTGCGAAAAAACCCCGCCGAAGCGGGGTTTTTTGCGAAATATAATGACCCTCTTGATAACCCAAGAGGGCATTTTTTAATGCCCATGGCGTTTACCAATG	ACACTCTTTCCCTACACGACGCTCTTCCGATCTNNNNCCACACAACATACGAGCCGGA	TGGAGTTCAGACGTGTGCTCTTCCGATCTCATTGGTAAACGCCATGGGCAT
CGCGGAAGATTTCAT	TGTGTGTCATGTTGGTTTGT	GGG	CCACACAACATACGAGCCGGAAGCATAAAGTGTAAAGCCTGGGGTGCCTAATGAGTGAGCTAACTCACATTAATTGCGTTGCGCAGCGCGGAAGATTTCATGTGTGTGTCATGTTGGTTTGTGGGAGCACACGACGAACCACTTAATTAACGGCACTGCGAAAAAACCCCGCCGAAGCGGGGTTTTTTGCGAAATATAATGACCCTCTTGATAACCCAAGAGGGCATTTTTTAATGCCCATGGCGTTTACCAATG	ACACTCTTTCCCTACACGACGCTCTTCCGATCTNNNNCCACACAACATACGAGCCGGA	TGGAGTTCAGACGTGTGCTCTTCCGATCTCATTGGTAAACGCCATGGGCAT
CGCTCAAGAGTCTTC	TGTGTGTCTTGTTGGTTTGT	GGG	CCACACAACATACGAGCCGGAAGCATAAAGTGTAAAGCCTGGGGTGCCTAATGAGTGAGCTAACTCACATTAATTGCGTTGCGCAGCGCTCAAGAGTCTTCGTGTGTGTCTTGTTGGTTTGTGGGAGCACACGACGAACCACTTAATTAACGGCACTGCGAAAAAACCCCGCCGAAGCGGGGTTTTTTGCGAAATATAATGACCCTCTTGATAACCCAAGAGGGCATTTTTTAATGCCCATGGCGTTTACCAATG	ACACTCTTTCCCTACACGACGCTCTTCCGATCTNNNNCCACACAACATACGAGCCGGA	TGGAGTTCAGACGTGTGCTCTTCCGATCTCATTGGTAAACGCCATGGGCAT
CGGAGAAGAGGCTGA	TGTGTGTCCTGTTGGTTTGT	GGG	CCACACAACATACGAGCCGGAAGCATAAAGTGTAAAGCCTGGGGTGCCTAATGAGTGAGCTAACTCACATTAATTGCGTTGCGCAGCGGAGAAGAGGCTGAGTGTGTGTCCTGTTGGTTTGTGGGAGCACACGACGAACCACTTAATTAACGGCACTGCGAAAAAACCCCGCCGAAGCGGGGTTTTTTGCGAAATATAATGACCCTCTTGATAACCCAAGAGGGCATTTTTTAATGCCCATGGCGTTTACCAATG	ACACTCTTTCCCTACACGACGCTCTTCCGATCTNNNNCCACACAACATACGAGCCGGA	TGGAGTTCAGACGTGTGCTCTTCCGATCTCATTGGTAAACGCCATGGGCAT
CGGAGTGATGTCCCG	TGTGTGTCGTGTTGGTTTGT	GGG	CCACACAACATACGAGCCGGAAGCATAAAGTGTAAAGCCTGGGGTGCCTAATGAGTGAGCTAACTCACATTAATTGCGTTGCGCAGCGGAGTGATGTCCCGGTGTGTGTCGTGTTGGTTTGTGGGAGCACACGACGAACCACTTAATTAACGGCACTGCGAAAAAACCCCGCCGAAGCGGGGTTTTTTGCGAAATATAATGACCCTCTTGATAACCCAAGAGGGCATTTTTTAATGCCCATGGCGTTTACCAATG	ACACTCTTTCCCTACACGACGCTCTTCCGATCTNNNNCCACACAACATACGAGCCGGA	TGGAGTTCAGACGTGTGCTCTTCCGATCTCATTGGTAAACGCCATGGGCAT
CGGATAGATAACACC	TGTGTGCCATGTTGGTTTGT	GGG	CCACACAACATACGAGCCGGAAGCATAAAGTGTAAAGCCTGGGGTGCCTAATGAGTGAGCTAACTCACATTAATTGCGTTGCGCAGCGGATAGATAACACCGTGTGTGCCATGTTGGTTTGTGGGAGCACACGACGAACCACTTAATTAACGGCACTGCGAAAAAACCCCGCCGAAGCGGGGTTTTTTGCGAAATATAATGACCCTCTTGATAACCCAAGAGGGCATTTTTTAATGCCCATGGCGTTTACCAATG	ACACTCTTTCCCTACACGACGCTCTTCCGATCTNNNNCCACACAACATACGAGCCGGA	TGGAGTTCAGACGTGTGCTCTTCCGATCTCATTGGTAAACGCCATGGGCAT
CGGATTTGGCGACCC	TGTGTGCCTTGTTGGTTTGT	GGG	CCACACAACATACGAGCCGGAAGCATAAAGTGTAAAGCCTGGGGTGCCTAATGAGTGAGCTAACTCACATTAATTGCGTTGCGCAGCGGATTTGGCGACCCGTGTGTGCCTTGTTGGTTTGTGGGAGCACACGACGAACCACTTAATTAACGGCACTGCGAAAAAACCCCGCCGAAGCGGGGTTTTTTGCGAAATATAATGACCCTCTTGATAACCCAAGAGGGCATTTTTTAATGCCCATGGCGTTTACCAATG	ACACTCTTTCCCTACACGACGCTCTTCCGATCTNNNNCCACACAACATACGAGCCGGA	TGGAGTTCAGACGTGTGCTCTTCCGATCTCATTGGTAAACGCCATGGGCAT
CGGCCCTACACCATA	TGTGTGCCCTGTTGGTTTGT	GGG	CCACACAACATACGAGCCGGAAGCATAAAGTGTAAAGCCTGGGGTGCCTAATGAGTGAGCTAACTCACATTAATTGCGTTGCGCAGCGGCCCTACACCATAGTGTGTGCCCTGTTGGTTTGTGGGAGCACACGACGAACCACTTAATTAACGGCACTGCGAAAAAACCCCGCCGAAGCGGGGTTTTTTGCGAAATATAATGACCCTCTTGATAACCCAAGAGGGCATTTTTTAATGCCCATGGCGTTTACCAATG	ACACTCTTTCCCTACACGACGCTCTTCCGATCTNNNNCCACACAACATACGAGCCGGA	TGGAGTTCAGACGTGTGCTCTTCCGATCTCATTGGTAAACGCCATGGGCAT
CGGCCGACGCTCCGC	TGTGTGCCGTGTTGGTTTGT	GGG	CCACACAACATACGAGCCGGAAGCATAAAGTGTAAAGCCTGGGGTGCCTAATGAGTGAGCTAACTCACATTAATTGCGTTGCGCAGCGGCCGACGCTCCGCGTGTGTGCCGTGTTGGTTTGTGGGAGCACACGACGAACCACTTAATTAACGGCACTGCGAAAAAACCCCGCCGAAGCGGGGTTTTTTGCGAAATATAATGACCCTCTTGATAACCCAAGAGGGCATTTTTTAATGCCCATGGCGTTTACCAATG	ACACTCTTTCCCTACACGACGCTCTTCCGATCTNNNNCCACACAACATACGAGCCGGA	TGGAGTTCAGACGTGTGCTCTTCCGATCTCATTGGTAAACGCCATGGGCAT
CGGGACTTCACGAGC	TGTGTGGCATGTTGGTTTGT	GGG	CCACACAACATACGAGCCGGAAGCATAAAGTGTAAAGCCTGGGGTGCCTAATGAGTGAGCTAACTCACATTAATTGCGTTGCGCAGCGGGACTTCACGAGCGTGTGTGGCATGTTGGTTTGTGGGAGCACACGACGAACCACTTAATTAACGGCACTGCGAAAAAACCCCGCCGAAGCGGGGTTTTTTGCGAAATATAATGACCCTCTTGATAACCCAAGAGGGCATTTTTTAATGCCCATGGCGTTTACCAATG	ACACTCTTTCCCTACACGACGCTCTTCCGATCTNNNNCCACACAACATACGAGCCGGA	TGGAGTTCAGACGTGTGCTCTTCCGATCTCATTGGTAAACGCCATGGGCAT
CGGGGTGTAACACTT	TGTGTGGCTTGTTGGTTTGT	GGG	CCACACAACATACGAGCCGGAAGCATAAAGTGTAAAGCCTGGGGTGCCTAATGAGTGAGCTAACTCACATTAATTGCGTTGCGCAGCGGGGTGTAACACTTGTGTGTGGCTTGTTGGTTTGTGGGAGCACACGACGAACCACTTAATTAACGGCACTGCGAAAAAACCCCGCCGAAGCGGGGTTTTTTGCGAAATATAATGACCCTCTTGATAACCCAAGAGGGCATTTTTTAATGCCCATGGCGTTTACCAATG	ACACTCTTTCCCTACACGACGCTCTTCCGATCTNNNNCCACACAACATACGAGCCGGA	TGGAGTTCAGACGTGTGCTCTTCCGATCTCATTGGTAAACGCCATGGGCAT
CGGTCCTGCCGCGCG	TGTGTGGCCTGTTGGTTTGT	GGG	CCACACAACATACGAGCCGGAAGCATAAAGTGTAAAGCCTGGGGTGCCTAATGAGTGAGCTAACTCACATTAATTGCGTTGCGCAGCGGTCCTGCCGCGCGGTGTGTGGCCTGTTGGTTTGTGGGAGCACACGACGAACCACTTAATTAACGGCACTGCGAAAAAACCCCGCCGAAGCGGGGTTTTTTGCGAAATATAATGACCCTCTTGATAACCCAAGAGGGCATTTTTTAATGCCCATGGCGTTTACCAATG	ACACTCTTTCCCTACACGACGCTCTTCCGATCTNNNNCCACACAACATACGAGCCGGA	TGGAGTTCAGACGTGTGCTCTTCCGATCTCATTGGTAAACGCCATGGGCAT
CGTAGAGTTTGAGAC	TGTGTGGCGTGTTGGTTTGT	GGG	CCACACAACATACGAGCCGGAAGCATAAAGTGTAAAGCCTGGGGTGCCTAATGAGTGAGCTAACTCACATTAATTGCGTTGCGCAGCGTAGAGTTTGAGACGTGTGTGGCGTGTTGGTTTGTGGGAGCACACGACGAACCACTTAATTAACGGCACTGCGAAAAAACCCCGCCGAAGCGGGGTTTTTTGCGAAATATAATGACCCTCTTGATAACCCAAGAGGGCATTTTTTAATGCCCATGGCGTTTACCAATG	ACACTCTTTCCCTACACGACGCTCTTCCGATCTNNNNCCACACAACATACGAGCCGGA	TGGAGTTCAGACGTGTGCTCTTCCGATCTCATTGGTAAACGCCATGGGCAT
CGTAGGTGCAGACCG	TGTGTGAAATGTTGGTTTGT	GGG	CCACACAACATACGAGCCGGAAGCATAAAGTGTAAAGCCTGGGGTGCCTAATGAGTGAGCTAACTCACATTAATTGCGTTGCGCAGCGTAGGTGCAGACCGGTGTGTGAAATGTTGGTTTGTGGGAGCACACGACGAACCACTTAATTAACGGCACTGCGAAAAAACCCCGCCGAAGCGGGGTTTTTTGCGAAATATAATGACCCTCTTGATAACCCAAGAGGGCATTTTTTAATGCCCATGGCGTTTACCAATG	ACACTCTTTCCCTACACGACGCTCTTCCGATCTNNNNCCACACAACATACGAGCCGGA	TGGAGTTCAGACGTGTGCTCTTCCGATCTCATTGGTAAACGCCATGGGCAT
CGTGCGTCCGGGCTA	TGTGTGAATTGTTGGTTTGT	GGG	CCACACAACATACGAGCCGGAAGCATAAAGTGTAAAGCCTGGGGTGCCTAATGAGTGAGCTAACTCACATTAATTGCGTTGCGCAGCGTGCGTCCGGGCTAGTGTGTGAATTGTTGGTTTGTGGGAGCACACGACGAACCACTTAATTAACGGCACTGCGAAAAAACCCCGCCGAAGCGGGGTTTTTTGCGAAATATAATGACCCTCTTGATAACCCAAGAGGGCATTTTTTAATGCCCATGGCGTTTACCAATG	ACACTCTTTCCCTACACGACGCTCTTCCGATCTNNNNCCACACAACATACGAGCCGGA	TGGAGTTCAGACGTGTGCTCTTCCGATCTCATTGGTAAACGCCATGGGCAT
CGTGTAAAGTTGGCA	TGTGTGAACTGTTGGTTTGT	GGG	CCACACAACATACGAGCCGGAAGCATAAAGTGTAAAGCCTGGGGTGCCTAATGAGTGAGCTAACTCACATTAATTGCGTTGCGCAGCGTGTAAAGTTGGCAGTGTGTGAACTGTTGGTTTGTGGGAGCACACGACGAACCACTTAATTAACGGCACTGCGAAAAAACCCCGCCGAAGCGGGGTTTTTTGCGAAATATAATGACCCTCTTGATAACCCAAGAGGGCATTTTTTAATGCCCATGGCGTTTACCAATG	ACACTCTTTCCCTACACGACGCTCTTCCGATCTNNNNCCACACAACATACGAGCCGGA	TGGAGTTCAGACGTGTGCTCTTCCGATCTCATTGGTAAACGCCATGGGCAT
CGTTAGCCGAGCTCA	TGTGTGAAGTGTTGGTTTGT	GGG	CCACACAACATACGAGCCGGAAGCATAAAGTGTAAAGCCTGGGGTGCCTAATGAGTGAGCTAACTCACATTAATTGCGTTGCGCAGCGTTAGCCGAGCTCAGTGTGTGAAGTGTTGGTTTGTGGGAGCACACGACGAACCACTTAATTAACGGCACTGCGAAAAAACCCCGCCGAAGCGGGGTTTTTTGCGAAATATAATGACCCTCTTGATAACCCAAGAGGGCATTTTTTAATGCCCATGGCGTTTACCAATG	ACACTCTTTCCCTACACGACGCTCTTCCGATCTNNNNCCACACAACATACGAGCCGGA	TGGAGTTCAGACGTGTGCTCTTCCGATCTCATTGGTAAACGCCATGGGCAT
CGTTTCCATTCGCAG	TGTGTGTAATGTTGGTTTGT	GGG	CCACACAACATACGAGCCGGAAGCATAAAGTGTAAAGCCTGGGGTGCCTAATGAGTGAGCTAACTCACATTAATTGCGTTGCGCAGCGTTTCCATTCGCAGGTGTGTGTAATGTTGGTTTGTGGGAGCACACGACGAACCACTTAATTAACGGCACTGCGAAAAAACCCCGCCGAAGCGGGGTTTTTTGCGAAATATAATGACCCTCTTGATAACCCAAGAGGGCATTTTTTAATGCCCATGGCGTTTACCAATG	ACACTCTTTCCCTACACGACGCTCTTCCGATCTNNNNCCACACAACATACGAGCCGGA	TGGAGTTCAGACGTGTGCTCTTCCGATCTCATTGGTAAACGCCATGGGCAT
CTAATATGTCTCGAT	TGTGTGTATTGTTGGTTTGT	GGG	CCACACAACATACGAGCCGGAAGCATAAAGTGTAAAGCCTGGGGTGCCTAATGAGTGAGCTAACTCACATTAATTGCGTTGCGCAGCTAATATGTCTCGATGTGTGTGTATTGTTGGTTTGTGGGAGCACACGACGAACCACTTAATTAACGGCACTGCGAAAAAACCCCGCCGAAGCGGGGTTTTTTGCGAAATATAATGACCCTCTTGATAACCCAAGAGGGCATTTTTTAATGCCCATGGCGTTTACCAATG	ACACTCTTTCCCTACACGACGCTCTTCCGATCTNNNNCCACACAACATACGAGCCGGA	TGGAGTTCAGACGTGTGCTCTTCCGATCTCATTGGTAAACGCCATGGGCAT
CTACAGGTGTAACCG	TGTGTGTACTGTTGGTTTGT	GGG	CCACACAACATACGAGCCGGAAGCATAAAGTGTAAAGCCTGGGGTGCCTAATGAGTGAGCTAACTCACATTAATTGCGTTGCGCAGCTACAGGTGTAACCGGTGTGTGTACTGTTGGTTTGTGGGAGCACACGACGAACCACTTAATTAACGGCACTGCGAAAAAACCCCGCCGAAGCGGGGTTTTTTGCGAAATATAATGACCCTCTTGATAACCCAAGAGGGCATTTTTTAATGCCCATGGCGTTTACCAATG	ACACTCTTTCCCTACACGACGCTCTTCCGATCTNNNNCCACACAACATACGAGCCGGA	TGGAGTTCAGACGTGTGCTCTTCCGATCTCATTGGTAAACGCCATGGGCAT
CTACATTTAGTCGCG	TGTGTGTAGTGTTGGTTTGT	GGG	CCACACAACATACGAGCCGGAAGCATAAAGTGTAAAGCCTGGGGTGCCTAATGAGTGAGCTAACTCACATTAATTGCGTTGCGCAGCTACATTTAGTCGCGGTGTGTGTAGTGTTGGTTTGTGGGAGCACACGACGAACCACTTAATTAACGGCACTGCGAAAAAACCCCGCCGAAGCGGGGTTTTTTGCGAAATATAATGACCCTCTTGATAACCCAAGAGGGCATTTTTTAATGCCCATGGCGTTTACCAATG	ACACTCTTTCCCTACACGACGCTCTTCCGATCTNNNNCCACACAACATACGAGCCGGA	TGGAGTTCAGACGTGTGCTCTTCCGATCTCATTGGTAAACGCCATGGGCAT
CTACCCCTGGCTCTC	TGTGTGCAATGTTGGTTTGT	GGG	CCACACAACATACGAGCCGGAAGCATAAAGTGTAAAGCCTGGGGTGCCTAATGAGTGAGCTAACTCACATTAATTGCGTTGCGCAGCTACCCCTGGCTCTCGTGTGTGCAATGTTGGTTTGTGGGAGCACACGACGAACCACTTAATTAACGGCACTGCGAAAAAACCCCGCCGAAGCGGGGTTTTTTGCGAAATATAATGACCCTCTTGATAACCCAAGAGGGCATTTTTTAATGCCCATGGCGTTTACCAATG	ACACTCTTTCCCTACACGACGCTCTTCCGATCTNNNNCCACACAACATACGAGCCGGA	TGGAGTTCAGACGTGTGCTCTTCCGATCTCATTGGTAAACGCCATGGGCAT
CTACCGGATACCTCA	TGTGTGCATTGTTGGTTTGT	GGG	CCACACAACATACGAGCCGGAAGCATAAAGTGTAAAGCCTGGGGTGCCTAATGAGTGAGCTAACTCACATTAATTGCGTTGCGCAGCTACCGGATACCTCAGTGTGTGCATTGTTGGTTTGTGGGAGCACACGACGAACCACTTAATTAACGGCACTGCGAAAAAACCCCGCCGAAGCGGGGTTTTTTGCGAAATATAATGACCCTCTTGATAACCCAAGAGGGCATTTTTTAATGCCCATGGCGTTTACCAATG	ACACTCTTTCCCTACACGACGCTCTTCCGATCTNNNNCCACACAACATACGAGCCGGA	TGGAGTTCAGACGTGTGCTCTTCCGATCTCATTGGTAAACGCCATGGGCAT
CTAGATATACCATGC	TGTGTGCACTGTTGGTTTGT	GGG	CCACACAACATACGAGCCGGAAGCATAAAGTGTAAAGCCTGGGGTGCCTAATGAGTGAGCTAACTCACATTAATTGCGTTGCGCAGCTAGATATACCATGCGTGTGTGCACTGTTGGTTTGTGGGAGCACACGACGAACCACTTAATTAACGGCACTGCGAAAAAACCCCGCCGAAGCGGGGTTTTTTGCGAAATATAATGACCCTCTTGATAACCCAAGAGGGCATTTTTTAATGCCCATGGCGTTTACCAATG	ACACTCTTTCCCTACACGACGCTCTTCCGATCTNNNNCCACACAACATACGAGCCGGA	TGGAGTTCAGACGTGTGCTCTTCCGATCTCATTGGTAAACGCCATGGGCAT
CTAGTGACTATGTAG	TGTGTGCAGTGTTGGTTTGT	GGG	CCACACAACATACGAGCCGGAAGCATAAAGTGTAAAGCCTGGGGTGCCTAATGAGTGAGCTAACTCACATTAATTGCGTTGCGCAGCTAGTGACTATGTAGGTGTGTGCAGTGTTGGTTTGTGGGAGCACACGACGAACCACTTAATTAACGGCACTGCGAAAAAACCCCGCCGAAGCGGGGTTTTTTGCGAAATATAATGACCCTCTTGATAACCCAAGAGGGCATTTTTTAATGCCCATGGCGTTTACCAATG	ACACTCTTTCCCTACACGACGCTCTTCCGATCTNNNNCCACACAACATACGAGCCGGA	TGGAGTTCAGACGTGTGCTCTTCCGATCTCATTGGTAAACGCCATGGGCAT
CTATCGGGCGTAACC	TGTGTGGAATGTTGGTTTGT	GGG	CCACACAACATACGAGCCGGAAGCATAAAGTGTAAAGCCTGGGGTGCCTAATGAGTGAGCTAACTCACATTAATTGCGTTGCGCAGCTATCGGGCGTAACCGTGTGTGGAATGTTGGTTTGTGGGAGCACACGACGAACCACTTAATTAACGGCACTGCGAAAAAACCCCGCCGAAGCGGGGTTTTTTGCGAAATATAATGACCCTCTTGATAACCCAAGAGGGCATTTTTTAATGCCCATGGCGTTTACCAATG	ACACTCTTTCCCTACACGACGCTCTTCCGATCTNNNNCCACACAACATACGAGCCGGA	TGGAGTTCAGACGTGTGCTCTTCCGATCTCATTGGTAAACGCCATGGGCAT
CTATGTCACTATCTC	TGTGTGGATTGTTGGTTTGT	GGG	CCACACAACATACGAGCCGGAAGCATAAAGTGTAAAGCCTGGGGTGCCTAATGAGTGAGCTAACTCACATTAATTGCGTTGCGCAGCTATGTCACTATCTCGTGTGTGGATTGTTGGTTTGTGGGAGCACACGACGAACCACTTAATTAACGGCACTGCGAAAAAACCCCGCCGAAGCGGGGTTTTTTGCGAAATATAATGACCCTCTTGATAACCCAAGAGGGCATTTTTTAATGCCCATGGCGTTTACCAATG	ACACTCTTTCCCTACACGACGCTCTTCCGATCTNNNNCCACACAACATACGAGCCGGA	TGGAGTTCAGACGTGTGCTCTTCCGATCTCATTGGTAAACGCCATGGGCAT
CTATTCCACAGGTAA	TGTGTGGACTGTTGGTTTGT	GGG	CCACACAACATACGAGCCGGAAGCATAAAGTGTAAAGCCTGGGGTGCCTAATGAGTGAGCTAACTCACATTAATTGCGTTGCGCAGCTATTCCACAGGTAAGTGTGTGGACTGTTGGTTTGTGGGAGCACACGACGAACCACTTAATTAACGGCACTGCGAAAAAACCCCGCCGAAGCGGGGTTTTTTGCGAAATATAATGACCCTCTTGATAACCCAAGAGGGCATTTTTTAATGCCCATGGCGTTTACCAATG	ACACTCTTTCCCTACACGACGCTCTTCCGATCTNNNNCCACACAACATACGAGCCGGA	TGGAGTTCAGACGTGTGCTCTTCCGATCTCATTGGTAAACGCCATGGGCAT
CTCCGCTGGTATAGG	TGTGTGGAGTGTTGGTTTGT	GGG	CCACACAACATACGAGCCGGAAGCATAAAGTGTAAAGCCTGGGGTGCCTAATGAGTGAGCTAACTCACATTAATTGCGTTGCGCAGCTCCGCTGGTATAGGGTGTGTGGAGTGTTGGTTTGTGGGAGCACACGACGAACCACTTAATTAACGGCACTGCGAAAAAACCCCGCCGAAGCGGGGTTTTTTGCGAAATATAATGACCCTCTTGATAACCCAAGAGGGCATTTTTTAATGCCCATGGCGTTTACCAATG	ACACTCTTTCCCTACACGACGCTCTTCCGATCTNNNNCCACACAACATACGAGCCGGA	TGGAGTTCAGACGTGTGCTCTTCCGATCTCATTGGTAAACGCCATGGGCAT
CTCCTCCGGCCCGCC	TGTGTGTACAGTTGGTTTGT	GGG	CCACACAACATACGAGCCGGAAGCATAAAGTGTAAAGCCTGGGGTGCCTAATGAGTGAGCTAACTCACATTAATTGCGTTGCGCAGCTCCTCCGGCCCGCCGTGTGTGTACAGTTGGTTTGTGGGAGCACACGACGAACCACTTAATTAACGGCACTGCGAAAAAACCCCGCCGAAGCGGGGTTTTTTGCGAAATATAATGACCCTCTTGATAACCCAAGAGGGCATTTTTTAATGCCCATGGCGTTTACCAATG	ACACTCTTTCCCTACACGACGCTCTTCCGATCTNNNNCCACACAACATACGAGCCGGA	TGGAGTTCAGACGTGTGCTCTTCCGATCTCATTGGTAAACGCCATGGGCAT
CTCGAACAAGCGTTA	TGTGTGTACTGTTGGTTTGT	GGG	CCACACAACATACGAGCCGGAAGCATAAAGTGTAAAGCCTGGGGTGCCTAATGAGTGAGCTAACTCACATTAATTGCGTTGCGCAGCTCGAACAAGCGTTAGTGTGTGTACTGTTGGTTTGTGGGAGCACACGACGAACCACTTAATTAACGGCACTGCGAAAAAACCCCGCCGAAGCGGGGTTTTTTGCGAAATATAATGACCCTCTTGATAACCCAAGAGGGCATTTTTTAATGCCCATGGCGTTTACCAATG	ACACTCTTTCCCTACACGACGCTCTTCCGATCTNNNNCCACACAACATACGAGCCGGA	TGGAGTTCAGACGTGTGCTCTTCCGATCTCATTGGTAAACGCCATGGGCAT
CTCGTAAAGAGGAGC	TGTGTGTACCGTTGGTTTGT	GGG	CCACACAACATACGAGCCGGAAGCATAAAGTGTAAAGCCTGGGGTGCCTAATGAGTGAGCTAACTCACATTAATTGCGTTGCGCAGCTCGTAAAGAGGAGCGTGTGTGTACCGTTGGTTTGTGGGAGCACACGACGAACCACTTAATTAACGGCACTGCGAAAAAACCCCGCCGAAGCGGGGTTTTTTGCGAAATATAATGACCCTCTTGATAACCCAAGAGGGCATTTTTTAATGCCCATGGCGTTTACCAATG	ACACTCTTTCCCTACACGACGCTCTTCCGATCTNNNNCCACACAACATACGAGCCGGA	TGGAGTTCAGACGTGTGCTCTTCCGATCTCATTGGTAAACGCCATGGGCAT
CTCTAGCGAGGATGT	TGTGTGTACGGTTGGTTTGT	GGG	CCACACAACATACGAGCCGGAAGCATAAAGTGTAAAGCCTGGGGTGCCTAATGAGTGAGCTAACTCACATTAATTGCGTTGCGCAGCTCTAGCGAGGATGTGTGTGTGTACGGTTGGTTTGTGGGAGCACACGACGAACCACTTAATTAACGGCACTGCGAAAAAACCCCGCCGAAGCGGGGTTTTTTGCGAAATATAATGACCCTCTTGATAACCCAAGAGGGCATTTTTTAATGCCCATGGCGTTTACCAATG	ACACTCTTTCCCTACACGACGCTCTTCCGATCTNNNNCCACACAACATACGAGCCGGA	TGGAGTTCAGACGTGTGCTCTTCCGATCTCATTGGTAAACGCCATGGGCAT
CTCTTCTTCGATCCT	TGTGTGTTCAGTTGGTTTGT	GGG	CCACACAACATACGAGCCGGAAGCATAAAGTGTAAAGCCTGGGGTGCCTAATGAGTGAGCTAACTCACATTAATTGCGTTGCGCAGCTCTTCTTCGATCCTGTGTGTGTTCAGTTGGTTTGTGGGAGCACACGACGAACCACTTAATTAACGGCACTGCGAAAAAACCCCGCCGAAGCGGGGTTTTTTGCGAAATATAATGACCCTCTTGATAACCCAAGAGGGCATTTTTTAATGCCCATGGCGTTTACCAATG	ACACTCTTTCCCTACACGACGCTCTTCCGATCTNNNNCCACACAACATACGAGCCGGA	TGGAGTTCAGACGTGTGCTCTTCCGATCTCATTGGTAAACGCCATGGGCAT
CTGACAGAGCGATAA	TGTGTGTTCTGTTGGTTTGT	GGG	CCACACAACATACGAGCCGGAAGCATAAAGTGTAAAGCCTGGGGTGCCTAATGAGTGAGCTAACTCACATTAATTGCGTTGCGCAGCTGACAGAGCGATAAGTGTGTGTTCTGTTGGTTTGTGGGAGCACACGACGAACCACTTAATTAACGGCACTGCGAAAAAACCCCGCCGAAGCGGGGTTTTTTGCGAAATATAATGACCCTCTTGATAACCCAAGAGGGCATTTTTTAATGCCCATGGCGTTTACCAATG	ACACTCTTTCCCTACACGACGCTCTTCCGATCTNNNNCCACACAACATACGAGCCGGA	TGGAGTTCAGACGTGTGCTCTTCCGATCTCATTGGTAAACGCCATGGGCAT
CTGACCCTTCCTCTG	TGTGTGTTCCGTTGGTTTGT	GGG	CCACACAACATACGAGCCGGAAGCATAAAGTGTAAAGCCTGGGGTGCCTAATGAGTGAGCTAACTCACATTAATTGCGTTGCGCAGCTGACCCTTCCTCTGGTGTGTGTTCCGTTGGTTTGTGGGAGCACACGACGAACCACTTAATTAACGGCACTGCGAAAAAACCCCGCCGAAGCGGGGTTTTTTGCGAAATATAATGACCCTCTTGATAACCCAAGAGGGCATTTTTTAATGCCCATGGCGTTTACCAATG	ACACTCTTTCCCTACACGACGCTCTTCCGATCTNNNNCCACACAACATACGAGCCGGA	TGGAGTTCAGACGTGTGCTCTTCCGATCTCATTGGTAAACGCCATGGGCAT
CTGGCTACCAACCCC	TGTGTGTTCGGTTGGTTTGT	GGG	CCACACAACATACGAGCCGGAAGCATAAAGTGTAAAGCCTGGGGTGCCTAATGAGTGAGCTAACTCACATTAATTGCGTTGCGCAGCTGGCTACCAACCCCGTGTGTGTTCGGTTGGTTTGTGGGAGCACACGACGAACCACTTAATTAACGGCACTGCGAAAAAACCCCGCCGAAGCGGGGTTTTTTGCGAAATATAATGACCCTCTTGATAACCCAAGAGGGCATTTTTTAATGCCCATGGCGTTTACCAATG	ACACTCTTTCCCTACACGACGCTCTTCCGATCTNNNNCCACACAACATACGAGCCGGA	TGGAGTTCAGACGTGTGCTCTTCCGATCTCATTGGTAAACGCCATGGGCAT
CTGGCTTAGTTGAGA	TGTGTGTCCAGTTGGTTTGT	GGG	CCACACAACATACGAGCCGGAAGCATAAAGTGTAAAGCCTGGGGTGCCTAATGAGTGAGCTAACTCACATTAATTGCGTTGCGCAGCTGGCTTAGTTGAGAGTGTGTGTCCAGTTGGTTTGTGGGAGCACACGACGAACCACTTAATTAACGGCACTGCGAAAAAACCCCGCCGAAGCGGGGTTTTTTGCGAAATATAATGACCCTCTTGATAACCCAAGAGGGCATTTTTTAATGCCCATGGCGTTTACCAATG	ACACTCTTTCCCTACACGACGCTCTTCCGATCTNNNNCCACACAACATACGAGCCGGA	TGGAGTTCAGACGTGTGCTCTTCCGATCTCATTGGTAAACGCCATGGGCAT
CTGTTGAAGTCGAAG	TGTGTGTCCTGTTGGTTTGT	GGG	CCACACAACATACGAGCCGGAAGCATAAAGTGTAAAGCCTGGGGTGCCTAATGAGTGAGCTAACTCACATTAATTGCGTTGCGCAGCTGTTGAAGTCGAAGGTGTGTGTCCTGTTGGTTTGTGGGAGCACACGACGAACCACTTAATTAACGGCACTGCGAAAAAACCCCGCCGAAGCGGGGTTTTTTGCGAAATATAATGACCCTCTTGATAACCCAAGAGGGCATTTTTTAATGCCCATGGCGTTTACCAATG	ACACTCTTTCCCTACACGACGCTCTTCCGATCTNNNNCCACACAACATACGAGCCGGA	TGGAGTTCAGACGTGTGCTCTTCCGATCTCATTGGTAAACGCCATGGGCAT
CTTACGCCGGTGGCG	TGTGTGTCCCGTTGGTTTGT	GGG	CCACACAACATACGAGCCGGAAGCATAAAGTGTAAAGCCTGGGGTGCCTAATGAGTGAGCTAACTCACATTAATTGCGTTGCGCAGCTTACGCCGGTGGCGGTGTGTGTCCCGTTGGTTTGTGGGAGCACACGACGAACCACTTAATTAACGGCACTGCGAAAAAACCCCGCCGAAGCGGGGTTTTTTGCGAAATATAATGACCCTCTTGATAACCCAAGAGGGCATTTTTTAATGCCCATGGCGTTTACCAATG	ACACTCTTTCCCTACACGACGCTCTTCCGATCTNNNNCCACACAACATACGAGCCGGA	TGGAGTTCAGACGTGTGCTCTTCCGATCTCATTGGTAAACGCCATGGGCAT
CTTCGGCGAAAATCG	TGTGTGTCCGGTTGGTTTGT	GGG	CCACACAACATACGAGCCGGAAGCATAAAGTGTAAAGCCTGGGGTGCCTAATGAGTGAGCTAACTCACATTAATTGCGTTGCGCAGCTTCGGCGAAAATCGGTGTGTGTCCGGTTGGTTTGTGGGAGCACACGACGAACCACTTAATTAACGGCACTGCGAAAAAACCCCGCCGAAGCGGGGTTTTTTGCGAAATATAATGACCCTCTTGATAACCCAAGAGGGCATTTTTTAATGCCCATGGCGTTTACCAATG	ACACTCTTTCCCTACACGACGCTCTTCCGATCTNNNNCCACACAACATACGAGCCGGA	TGGAGTTCAGACGTGTGCTCTTCCGATCTCATTGGTAAACGCCATGGGCAT
CTTGGGGAGGGAGAG	TGTGTGTGCAGTTGGTTTGT	GGG	CCACACAACATACGAGCCGGAAGCATAAAGTGTAAAGCCTGGGGTGCCTAATGAGTGAGCTAACTCACATTAATTGCGTTGCGCAGCTTGGGGAGGGAGAGGTGTGTGTGCAGTTGGTTTGTGGGAGCACACGACGAACCACTTAATTAACGGCACTGCGAAAAAACCCCGCCGAAGCGGGGTTTTTTGCGAAATATAATGACCCTCTTGATAACCCAAGAGGGCATTTTTTAATGCCCATGGCGTTTACCAATG	ACACTCTTTCCCTACACGACGCTCTTCCGATCTNNNNCCACACAACATACGAGCCGGA	TGGAGTTCAGACGTGTGCTCTTCCGATCTCATTGGTAAACGCCATGGGCAT
CTTGTTCGTGAGGTG	TGTGTGTGCTGTTGGTTTGT	GGG	CCACACAACATACGAGCCGGAAGCATAAAGTGTAAAGCCTGGGGTGCCTAATGAGTGAGCTAACTCACATTAATTGCGTTGCGCAGCTTGTTCGTGAGGTGGTGTGTGTGCTGTTGGTTTGTGGGAGCACACGACGAACCACTTAATTAACGGCACTGCGAAAAAACCCCGCCGAAGCGGGGTTTTTTGCGAAATATAATGACCCTCTTGATAACCCAAGAGGGCATTTTTTAATGCCCATGGCGTTTACCAATG	ACACTCTTTCCCTACACGACGCTCTTCCGATCTNNNNCCACACAACATACGAGCCGGA	TGGAGTTCAGACGTGTGCTCTTCCGATCTCATTGGTAAACGCCATGGGCAT
GAAAAGCATGCATGT	TGTGTGTGCCGTTGGTTTGT	GGG	CCACACAACATACGAGCCGGAAGCATAAAGTGTAAAGCCTGGGGTGCCTAATGAGTGAGCTAACTCACATTAATTGCGTTGCGCAGGAAAAGCATGCATGTGTGTGTGTGCCGTTGGTTTGTGGGAGCACACGACGAACCACTTAATTAACGGCACTGCGAAAAAACCCCGCCGAAGCGGGGTTTTTTGCGAAATATAATGACCCTCTTGATAACCCAAGAGGGCATTTTTTAATGCCCATGGCGTTTACCAATG	ACACTCTTTCCCTACACGACGCTCTTCCGATCTNNNNCCACACAACATACGAGCCGGA	TGGAGTTCAGACGTGTGCTCTTCCGATCTCATTGGTAAACGCCATGGGCAT
GAAACACTCGGAAGC	TGTGTGTGCGGTTGGTTTGT	GGG	CCACACAACATACGAGCCGGAAGCATAAAGTGTAAAGCCTGGGGTGCCTAATGAGTGAGCTAACTCACATTAATTGCGTTGCGCAGGAAACACTCGGAAGCGTGTGTGTGCGGTTGGTTTGTGGGAGCACACGACGAACCACTTAATTAACGGCACTGCGAAAAAACCCCGCCGAAGCGGGGTTTTTTGCGAAATATAATGACCCTCTTGATAACCCAAGAGGGCATTTTTTAATGCCCATGGCGTTTACCAATG	ACACTCTTTCCCTACACGACGCTCTTCCGATCTNNNNCCACACAACATACGAGCCGGA	TGGAGTTCAGACGTGTGCTCTTCCGATCTCATTGGTAAACGCCATGGGCAT
GAAACGCAAATAAAA	TGTGTGTAAAGTTGGTTTGT	GGG	CCACACAACATACGAGCCGGAAGCATAAAGTGTAAAGCCTGGGGTGCCTAATGAGTGAGCTAACTCACATTAATTGCGTTGCGCAGGAAACGCAAATAAAAGTGTGTGTAAAGTTGGTTTGTGGGAGCACACGACGAACCACTTAATTAACGGCACTGCGAAAAAACCCCGCCGAAGCGGGGTTTTTTGCGAAATATAATGACCCTCTTGATAACCCAAGAGGGCATTTTTTAATGCCCATGGCGTTTACCAATG	ACACTCTTTCCCTACACGACGCTCTTCCGATCTNNNNCCACACAACATACGAGCCGGA	TGGAGTTCAGACGTGTGCTCTTCCGATCTCATTGGTAAACGCCATGGGCAT
GAAACTCTAAAAACG	TGTGTGTAATGTTGGTTTGT	GGG	CCACACAACATACGAGCCGGAAGCATAAAGTGTAAAGCCTGGGGTGCCTAATGAGTGAGCTAACTCACATTAATTGCGTTGCGCAGGAAACTCTAAAAACGGTGTGTGTAATGTTGGTTTGTGGGAGCACACGACGAACCACTTAATTAACGGCACTGCGAAAAAACCCCGCCGAAGCGGGGTTTTTTGCGAAATATAATGACCCTCTTGATAACCCAAGAGGGCATTTTTTAATGCCCATGGCGTTTACCAATG	ACACTCTTTCCCTACACGACGCTCTTCCGATCTNNNNCCACACAACATACGAGCCGGA	TGGAGTTCAGACGTGTGCTCTTCCGATCTCATTGGTAAACGCCATGGGCAT
GAACCTCAGTAAGAG	TGTGTGTAACGTTGGTTTGT	GGG	CCACACAACATACGAGCCGGAAGCATAAAGTGTAAAGCCTGGGGTGCCTAATGAGTGAGCTAACTCACATTAATTGCGTTGCGCAGGAACCTCAGTAAGAGGTGTGTGTAACGTTGGTTTGTGGGAGCACACGACGAACCACTTAATTAACGGCACTGCGAAAAAACCCCGCCGAAGCGGGGTTTTTTGCGAAATATAATGACCCTCTTGATAACCCAAGAGGGCATTTTTTAATGCCCATGGCGTTTACCAATG	ACACTCTTTCCCTACACGACGCTCTTCCGATCTNNNNCCACACAACATACGAGCCGGA	TGGAGTTCAGACGTGTGCTCTTCCGATCTCATTGGTAAACGCCATGGGCAT
GAACTACTTTCGTGG	TGTGTGTAAGGTTGGTTTGT	GGG	CCACACAACATACGAGCCGGAAGCATAAAGTGTAAAGCCTGGGGTGCCTAATGAGTGAGCTAACTCACATTAATTGCGTTGCGCAGGAACTACTTTCGTGGGTGTGTGTAAGGTTGGTTTGTGGGAGCACACGACGAACCACTTAATTAACGGCACTGCGAAAAAACCCCGCCGAAGCGGGGTTTTTTGCGAAATATAATGACCCTCTTGATAACCCAAGAGGGCATTTTTTAATGCCCATGGCGTTTACCAATG	ACACTCTTTCCCTACACGACGCTCTTCCGATCTNNNNCCACACAACATACGAGCCGGA	TGGAGTTCAGACGTGTGCTCTTCCGATCTCATTGGTAAACGCCATGGGCAT
GAAGAATACGGGCCG	TGTGTGTTAAGTTGGTTTGT	GGG	CCACACAACATACGAGCCGGAAGCATAAAGTGTAAAGCCTGGGGTGCCTAATGAGTGAGCTAACTCACATTAATTGCGTTGCGCAGGAAGAATACGGGCCGGTGTGTGTTAAGTTGGTTTGTGGGAGCACACGACGAACCACTTAATTAACGGCACTGCGAAAAAACCCCGCCGAAGCGGGGTTTTTTGCGAAATATAATGACCCTCTTGATAACCCAAGAGGGCATTTTTTAATGCCCATGGCGTTTACCAATG	ACACTCTTTCCCTACACGACGCTCTTCCGATCTNNNNCCACACAACATACGAGCCGGA	TGGAGTTCAGACGTGTGCTCTTCCGATCTCATTGGTAAACGCCATGGGCAT
GAAGCTATGCTCGCA	TGTGTGTTATGTTGGTTTGT	GGG	CCACACAACATACGAGCCGGAAGCATAAAGTGTAAAGCCTGGGGTGCCTAATGAGTGAGCTAACTCACATTAATTGCGTTGCGCAGGAAGCTATGCTCGCAGTGTGTGTTATGTTGGTTTGTGGGAGCACACGACGAACCACTTAATTAACGGCACTGCGAAAAAACCCCGCCGAAGCGGGGTTTTTTGCGAAATATAATGACCCTCTTGATAACCCAAGAGGGCATTTTTTAATGCCCATGGCGTTTACCAATG	ACACTCTTTCCCTACACGACGCTCTTCCGATCTNNNNCCACACAACATACGAGCCGGA	TGGAGTTCAGACGTGTGCTCTTCCGATCTCATTGGTAAACGCCATGGGCAT
GAAGCTGTACAGGAC	TGTGTGTTACGTTGGTTTGT	GGG	CCACACAACATACGAGCCGGAAGCATAAAGTGTAAAGCCTGGGGTGCCTAATGAGTGAGCTAACTCACATTAATTGCGTTGCGCAGGAAGCTGTACAGGACGTGTGTGTTACGTTGGTTTGTGGGAGCACACGACGAACCACTTAATTAACGGCACTGCGAAAAAACCCCGCCGAAGCGGGGTTTTTTGCGAAATATAATGACCCTCTTGATAACCCAAGAGGGCATTTTTTAATGCCCATGGCGTTTACCAATG	ACACTCTTTCCCTACACGACGCTCTTCCGATCTNNNNCCACACAACATACGAGCCGGA	TGGAGTTCAGACGTGTGCTCTTCCGATCTCATTGGTAAACGCCATGGGCAT
GAAGTAGCTAGGTCA	TGTGTGTTAGGTTGGTTTGT	GGG	CCACACAACATACGAGCCGGAAGCATAAAGTGTAAAGCCTGGGGTGCCTAATGAGTGAGCTAACTCACATTAATTGCGTTGCGCAGGAAGTAGCTAGGTCAGTGTGTGTTAGGTTGGTTTGTGGGAGCACACGACGAACCACTTAATTAACGGCACTGCGAAAAAACCCCGCCGAAGCGGGGTTTTTTGCGAAATATAATGACCCTCTTGATAACCCAAGAGGGCATTTTTTAATGCCCATGGCGTTTACCAATG	ACACTCTTTCCCTACACGACGCTCTTCCGATCTNNNNCCACACAACATACGAGCCGGA	TGGAGTTCAGACGTGTGCTCTTCCGATCTCATTGGTAAACGCCATGGGCAT
GAATTGGCAGATTTA	TGTGTGTCAAGTTGGTTTGT	GGG	CCACACAACATACGAGCCGGAAGCATAAAGTGTAAAGCCTGGGGTGCCTAATGAGTGAGCTAACTCACATTAATTGCGTTGCGCAGGAATTGGCAGATTTAGTGTGTGTCAAGTTGGTTTGTGGGAGCACACGACGAACCACTTAATTAACGGCACTGCGAAAAAACCCCGCCGAAGCGGGGTTTTTTGCGAAATATAATGACCCTCTTGATAACCCAAGAGGGCATTTTTTAATGCCCATGGCGTTTACCAATG	ACACTCTTTCCCTACACGACGCTCTTCCGATCTNNNNCCACACAACATACGAGCCGGA	TGGAGTTCAGACGTGTGCTCTTCCGATCTCATTGGTAAACGCCATGGGCAT
GAATTGTAATTTAAA	TGTGTGTCATGTTGGTTTGT	GGG	CCACACAACATACGAGCCGGAAGCATAAAGTGTAAAGCCTGGGGTGCCTAATGAGTGAGCTAACTCACATTAATTGCGTTGCGCAGGAATTGTAATTTAAAGTGTGTGTCATGTTGGTTTGTGGGAGCACACGACGAACCACTTAATTAACGGCACTGCGAAAAAACCCCGCCGAAGCGGGGTTTTTTGCGAAATATAATGACCCTCTTGATAACCCAAGAGGGCATTTTTTAATGCCCATGGCGTTTACCAATG	ACACTCTTTCCCTACACGACGCTCTTCCGATCTNNNNCCACACAACATACGAGCCGGA	TGGAGTTCAGACGTGTGCTCTTCCGATCTCATTGGTAAACGCCATGGGCAT
GACCGACTAAGACAC	TGTGTGTCACGTTGGTTTGT	GGG	CCACACAACATACGAGCCGGAAGCATAAAGTGTAAAGCCTGGGGTGCCTAATGAGTGAGCTAACTCACATTAATTGCGTTGCGCAGGACCGACTAAGACACGTGTGTGTCACGTTGGTTTGTGGGAGCACACGACGAACCACTTAATTAACGGCACTGCGAAAAAACCCCGCCGAAGCGGGGTTTTTTGCGAAATATAATGACCCTCTTGATAACCCAAGAGGGCATTTTTTAATGCCCATGGCGTTTACCAATG	ACACTCTTTCCCTACACGACGCTCTTCCGATCTNNNNCCACACAACATACGAGCCGGA	TGGAGTTCAGACGTGTGCTCTTCCGATCTCATTGGTAAACGCCATGGGCAT
GACCTATCAAATCGC	TGTGTGTCAGGTTGGTTTGT	GGG	CCACACAACATACGAGCCGGAAGCATAAAGTGTAAAGCCTGGGGTGCCTAATGAGTGAGCTAACTCACATTAATTGCGTTGCGCAGGACCTATCAAATCGCGTGTGTGTCAGGTTGGTTTGTGGGAGCACACGACGAACCACTTAATTAACGGCACTGCGAAAAAACCCCGCCGAAGCGGGGTTTTTTGCGAAATATAATGACCCTCTTGATAACCCAAGAGGGCATTTTTTAATGCCCATGGCGTTTACCAATG	ACACTCTTTCCCTACACGACGCTCTTCCGATCTNNNNCCACACAACATACGAGCCGGA	TGGAGTTCAGACGTGTGCTCTTCCGATCTCATTGGTAAACGCCATGGGCAT
GACGATCGGATGAAT	TGTGTGTGAAGTTGGTTTGT	GGG	CCACACAACATACGAGCCGGAAGCATAAAGTGTAAAGCCTGGGGTGCCTAATGAGTGAGCTAACTCACATTAATTGCGTTGCGCAGGACGATCGGATGAATGTGTGTGTGAAGTTGGTTTGTGGGAGCACACGACGAACCACTTAATTAACGGCACTGCGAAAAAACCCCGCCGAAGCGGGGTTTTTTGCGAAATATAATGACCCTCTTGATAACCCAAGAGGGCATTTTTTAATGCCCATGGCGTTTACCAATG	ACACTCTTTCCCTACACGACGCTCTTCCGATCTNNNNCCACACAACATACGAGCCGGA	TGGAGTTCAGACGTGTGCTCTTCCGATCTCATTGGTAAACGCCATGGGCAT
GACGCGCTCCTCGTC	TGTGTGTGATGTTGGTTTGT	GGG	CCACACAACATACGAGCCGGAAGCATAAAGTGTAAAGCCTGGGGTGCCTAATGAGTGAGCTAACTCACATTAATTGCGTTGCGCAGGACGCGCTCCTCGTCGTGTGTGTGATGTTGGTTTGTGGGAGCACACGACGAACCACTTAATTAACGGCACTGCGAAAAAACCCCGCCGAAGCGGGGTTTTTTGCGAAATATAATGACCCTCTTGATAACCCAAGAGGGCATTTTTTAATGCCCATGGCGTTTACCAATG	ACACTCTTTCCCTACACGACGCTCTTCCGATCTNNNNCCACACAACATACGAGCCGGA	TGGAGTTCAGACGTGTGCTCTTCCGATCTCATTGGTAAACGCCATGGGCAT
GACGTCTCTTTACGT	TGTGTGTGACGTTGGTTTGT	GGG	CCACACAACATACGAGCCGGAAGCATAAAGTGTAAAGCCTGGGGTGCCTAATGAGTGAGCTAACTCACATTAATTGCGTTGCGCAGGACGTCTCTTTACGTGTGTGTGTGACGTTGGTTTGTGGGAGCACACGACGAACCACTTAATTAACGGCACTGCGAAAAAACCCCGCCGAAGCGGGGTTTTTTGCGAAATATAATGACCCTCTTGATAACCCAAGAGGGCATTTTTTAATGCCCATGGCGTTTACCAATG	ACACTCTTTCCCTACACGACGCTCTTCCGATCTNNNNCCACACAACATACGAGCCGGA	TGGAGTTCAGACGTGTGCTCTTCCGATCTCATTGGTAAACGCCATGGGCAT
GACTCCCACCGACGG	TGTGTGTGAGGTTGGTTTGT	GGG	CCACACAACATACGAGCCGGAAGCATAAAGTGTAAAGCCTGGGGTGCCTAATGAGTGAGCTAACTCACATTAATTGCGTTGCGCAGGACTCCCACCGACGGGTGTGTGTGAGGTTGGTTTGTGGGAGCACACGACGAACCACTTAATTAACGGCACTGCGAAAAAACCCCGCCGAAGCGGGGTTTTTTGCGAAATATAATGACCCTCTTGATAACCCAAGAGGGCATTTTTTAATGCCCATGGCGTTTACCAATG	ACACTCTTTCCCTACACGACGCTCTTCCGATCTNNNNCCACACAACATACGAGCCGGA	TGGAGTTCAGACGTGTGCTCTTCCGATCTCATTGGTAAACGCCATGGGCAT
GAGCGTGTACGATAC	TGTGTGTGACATTGGTTTGT	GGG	CCACACAACATACGAGCCGGAAGCATAAAGTGTAAAGCCTGGGGTGCCTAATGAGTGAGCTAACTCACATTAATTGCGTTGCGCAGGAGCGTGTACGATACGTGTGTGTGACATTGGTTTGTGGGAGCACACGACGAACCACTTAATTAACGGCACTGCGAAAAAACCCCGCCGAAGCGGGGTTTTTTGCGAAATATAATGACCCTCTTGATAACCCAAGAGGGCATTTTTTAATGCCCATGGCGTTTACCAATG	ACACTCTTTCCCTACACGACGCTCTTCCGATCTNNNNCCACACAACATACGAGCCGGA	TGGAGTTCAGACGTGTGCTCTTCCGATCTCATTGGTAAACGCCATGGGCAT
GAGGGCCCTGTGTAT	TGTGTGTGACTTTGGTTTGT	GGG	CCACACAACATACGAGCCGGAAGCATAAAGTGTAAAGCCTGGGGTGCCTAATGAGTGAGCTAACTCACATTAATTGCGTTGCGCAGGAGGGCCCTGTGTATGTGTGTGTGACTTTGGTTTGTGGGAGCACACGACGAACCACTTAATTAACGGCACTGCGAAAAAACCCCGCCGAAGCGGGGTTTTTTGCGAAATATAATGACCCTCTTGATAACCCAAGAGGGCATTTTTTAATGCCCATGGCGTTTACCAATG	ACACTCTTTCCCTACACGACGCTCTTCCGATCTNNNNCCACACAACATACGAGCCGGA	TGGAGTTCAGACGTGTGCTCTTCCGATCTCATTGGTAAACGCCATGGGCAT
GAGTAGCCAATTGAT	TGTGTGTGACCTTGGTTTGT	GGG	CCACACAACATACGAGCCGGAAGCATAAAGTGTAAAGCCTGGGGTGCCTAATGAGTGAGCTAACTCACATTAATTGCGTTGCGCAGGAGTAGCCAATTGATGTGTGTGTGACCTTGGTTTGTGGGAGCACACGACGAACCACTTAATTAACGGCACTGCGAAAAAACCCCGCCGAAGCGGGGTTTTTTGCGAAATATAATGACCCTCTTGATAACCCAAGAGGGCATTTTTTAATGCCCATGGCGTTTACCAATG	ACACTCTTTCCCTACACGACGCTCTTCCGATCTNNNNCCACACAACATACGAGCCGGA	TGGAGTTCAGACGTGTGCTCTTCCGATCTCATTGGTAAACGCCATGGGCAT
GAGTTCGGTTGAGCT	TGTGTGTGACGTTGGTTTGT	GGG	CCACACAACATACGAGCCGGAAGCATAAAGTGTAAAGCCTGGGGTGCCTAATGAGTGAGCTAACTCACATTAATTGCGTTGCGCAGGAGTTCGGTTGAGCTGTGTGTGTGACGTTGGTTTGTGGGAGCACACGACGAACCACTTAATTAACGGCACTGCGAAAAAACCCCGCCGAAGCGGGGTTTTTTGCGAAATATAATGACCCTCTTGATAACCCAAGAGGGCATTTTTTAATGCCCATGGCGTTTACCAATG	ACACTCTTTCCCTACACGACGCTCTTCCGATCTNNNNCCACACAACATACGAGCCGGA	TGGAGTTCAGACGTGTGCTCTTCCGATCTCATTGGTAAACGCCATGGGCAT
GATCCATGGGTACTA	TGTGTGTGTCATTGGTTTGT	GGG	CCACACAACATACGAGCCGGAAGCATAAAGTGTAAAGCCTGGGGTGCCTAATGAGTGAGCTAACTCACATTAATTGCGTTGCGCAGGATCCATGGGTACTAGTGTGTGTGTCATTGGTTTGTGGGAGCACACGACGAACCACTTAATTAACGGCACTGCGAAAAAACCCCGCCGAAGCGGGGTTTTTTGCGAAATATAATGACCCTCTTGATAACCCAAGAGGGCATTTTTTAATGCCCATGGCGTTTACCAATG	ACACTCTTTCCCTACACGACGCTCTTCCGATCTNNNNCCACACAACATACGAGCCGGA	TGGAGTTCAGACGTGTGCTCTTCCGATCTCATTGGTAAACGCCATGGGCAT
GATCCCGTGACCAGA	TGTGTGTGTCTTTGGTTTGT	GGG	CCACACAACATACGAGCCGGAAGCATAAAGTGTAAAGCCTGGGGTGCCTAATGAGTGAGCTAACTCACATTAATTGCGTTGCGCAGGATCCCGTGACCAGAGTGTGTGTGTCTTTGGTTTGTGGGAGCACACGACGAACCACTTAATTAACGGCACTGCGAAAAAACCCCGCCGAAGCGGGGTTTTTTGCGAAATATAATGACCCTCTTGATAACCCAAGAGGGCATTTTTTAATGCCCATGGCGTTTACCAATG	ACACTCTTTCCCTACACGACGCTCTTCCGATCTNNNNCCACACAACATACGAGCCGGA	TGGAGTTCAGACGTGTGCTCTTCCGATCTCATTGGTAAACGCCATGGGCAT
GATCGGGGACGACAG	TGTGTGTGTCCTTGGTTTGT	GGG	CCACACAACATACGAGCCGGAAGCATAAAGTGTAAAGCCTGGGGTGCCTAATGAGTGAGCTAACTCACATTAATTGCGTTGCGCAGGATCGGGGACGACAGGTGTGTGTGTCCTTGGTTTGTGGGAGCACACGACGAACCACTTAATTAACGGCACTGCGAAAAAACCCCGCCGAAGCGGGGTTTTTTGCGAAATATAATGACCCTCTTGATAACCCAAGAGGGCATTTTTTAATGCCCATGGCGTTTACCAATG	ACACTCTTTCCCTACACGACGCTCTTCCGATCTNNNNCCACACAACATACGAGCCGGA	TGGAGTTCAGACGTGTGCTCTTCCGATCTCATTGGTAAACGCCATGGGCAT
GATCGGTCGATACCG	TGTGTGTGTCGTTGGTTTGT	GGG	CCACACAACATACGAGCCGGAAGCATAAAGTGTAAAGCCTGGGGTGCCTAATGAGTGAGCTAACTCACATTAATTGCGTTGCGCAGGATCGGTCGATACCGGTGTGTGTGTCGTTGGTTTGTGGGAGCACACGACGAACCACTTAATTAACGGCACTGCGAAAAAACCCCGCCGAAGCGGGGTTTTTTGCGAAATATAATGACCCTCTTGATAACCCAAGAGGGCATTTTTTAATGCCCATGGCGTTTACCAATG	ACACTCTTTCCCTACACGACGCTCTTCCGATCTNNNNCCACACAACATACGAGCCGGA	TGGAGTTCAGACGTGTGCTCTTCCGATCTCATTGGTAAACGCCATGGGCAT
GATTGGGACAATCTA	TGTGTGTGCCATTGGTTTGT	GGG	CCACACAACATACGAGCCGGAAGCATAAAGTGTAAAGCCTGGGGTGCCTAATGAGTGAGCTAACTCACATTAATTGCGTTGCGCAGGATTGGGACAATCTAGTGTGTGTGCCATTGGTTTGTGGGAGCACACGACGAACCACTTAATTAACGGCACTGCGAAAAAACCCCGCCGAAGCGGGGTTTTTTGCGAAATATAATGACCCTCTTGATAACCCAAGAGGGCATTTTTTAATGCCCATGGCGTTTACCAATG	ACACTCTTTCCCTACACGACGCTCTTCCGATCTNNNNCCACACAACATACGAGCCGGA	TGGAGTTCAGACGTGTGCTCTTCCGATCTCATTGGTAAACGCCATGGGCAT
GCACTCAGGCTAGAG	TGTGTGTGCCTTTGGTTTGT	GGG	CCACACAACATACGAGCCGGAAGCATAAAGTGTAAAGCCTGGGGTGCCTAATGAGTGAGCTAACTCACATTAATTGCGTTGCGCAGGCACTCAGGCTAGAGGTGTGTGTGCCTTTGGTTTGTGGGAGCACACGACGAACCACTTAATTAACGGCACTGCGAAAAAACCCCGCCGAAGCGGGGTTTTTTGCGAAATATAATGACCCTCTTGATAACCCAAGAGGGCATTTTTTAATGCCCATGGCGTTTACCAATG	ACACTCTTTCCCTACACGACGCTCTTCCGATCTNNNNCCACACAACATACGAGCCGGA	TGGAGTTCAGACGTGTGCTCTTCCGATCTCATTGGTAAACGCCATGGGCAT
GCACTCGTGTAGTAG	TGTGTGTGCCCTTGGTTTGT	GGG	CCACACAACATACGAGCCGGAAGCATAAAGTGTAAAGCCTGGGGTGCCTAATGAGTGAGCTAACTCACATTAATTGCGTTGCGCAGGCACTCGTGTAGTAGGTGTGTGTGCCCTTGGTTTGTGGGAGCACACGACGAACCACTTAATTAACGGCACTGCGAAAAAACCCCGCCGAAGCGGGGTTTTTTGCGAAATATAATGACCCTCTTGATAACCCAAGAGGGCATTTTTTAATGCCCATGGCGTTTACCAATG	ACACTCTTTCCCTACACGACGCTCTTCCGATCTNNNNCCACACAACATACGAGCCGGA	TGGAGTTCAGACGTGTGCTCTTCCGATCTCATTGGTAAACGCCATGGGCAT
GCAGAACTACTGCGG	TGTGTGTGCCGTTGGTTTGT	GGG	CCACACAACATACGAGCCGGAAGCATAAAGTGTAAAGCCTGGGGTGCCTAATGAGTGAGCTAACTCACATTAATTGCGTTGCGCAGGCAGAACTACTGCGGGTGTGTGTGCCGTTGGTTTGTGGGAGCACACGACGAACCACTTAATTAACGGCACTGCGAAAAAACCCCGCCGAAGCGGGGTTTTTTGCGAAATATAATGACCCTCTTGATAACCCAAGAGGGCATTTTTTAATGCCCATGGCGTTTACCAATG	ACACTCTTTCCCTACACGACGCTCTTCCGATCTNNNNCCACACAACATACGAGCCGGA	TGGAGTTCAGACGTGTGCTCTTCCGATCTCATTGGTAAACGCCATGGGCAT
GCCACTCTCCCAATG	TGTGTGTGGCATTGGTTTGT	GGG	CCACACAACATACGAGCCGGAAGCATAAAGTGTAAAGCCTGGGGTGCCTAATGAGTGAGCTAACTCACATTAATTGCGTTGCGCAGGCCACTCTCCCAATGGTGTGTGTGGCATTGGTTTGTGGGAGCACACGACGAACCACTTAATTAACGGCACTGCGAAAAAACCCCGCCGAAGCGGGGTTTTTTGCGAAATATAATGACCCTCTTGATAACCCAAGAGGGCATTTTTTAATGCCCATGGCGTTTACCAATG	ACACTCTTTCCCTACACGACGCTCTTCCGATCTNNNNCCACACAACATACGAGCCGGA	TGGAGTTCAGACGTGTGCTCTTCCGATCTCATTGGTAAACGCCATGGGCAT
GCCACTGTAGAGATG	TGTGTGTGGCTTTGGTTTGT	GGG	CCACACAACATACGAGCCGGAAGCATAAAGTGTAAAGCCTGGGGTGCCTAATGAGTGAGCTAACTCACATTAATTGCGTTGCGCAGGCCACTGTAGAGATGGTGTGTGTGGCTTTGGTTTGTGGGAGCACACGACGAACCACTTAATTAACGGCACTGCGAAAAAACCCCGCCGAAGCGGGGTTTTTTGCGAAATATAATGACCCTCTTGATAACCCAAGAGGGCATTTTTTAATGCCCATGGCGTTTACCAATG	ACACTCTTTCCCTACACGACGCTCTTCCGATCTNNNNCCACACAACATACGAGCCGGA	TGGAGTTCAGACGTGTGCTCTTCCGATCTCATTGGTAAACGCCATGGGCAT
GCCAGGTGCATCCGT	TGTGTGTGGCCTTGGTTTGT	GGG	CCACACAACATACGAGCCGGAAGCATAAAGTGTAAAGCCTGGGGTGCCTAATGAGTGAGCTAACTCACATTAATTGCGTTGCGCAGGCCAGGTGCATCCGTGTGTGTGTGGCCTTGGTTTGTGGGAGCACACGACGAACCACTTAATTAACGGCACTGCGAAAAAACCCCGCCGAAGCGGGGTTTTTTGCGAAATATAATGACCCTCTTGATAACCCAAGAGGGCATTTTTTAATGCCCATGGCGTTTACCAATG	ACACTCTTTCCCTACACGACGCTCTTCCGATCTNNNNCCACACAACATACGAGCCGGA	TGGAGTTCAGACGTGTGCTCTTCCGATCTCATTGGTAAACGCCATGGGCAT
GCCCACAAATCTGCT	TGTGTGTGGCGTTGGTTTGT	GGG	CCACACAACATACGAGCCGGAAGCATAAAGTGTAAAGCCTGGGGTGCCTAATGAGTGAGCTAACTCACATTAATTGCGTTGCGCAGGCCCACAAATCTGCTGTGTGTGTGGCGTTGGTTTGTGGGAGCACACGACGAACCACTTAATTAACGGCACTGCGAAAAAACCCCGCCGAAGCGGGGTTTTTTGCGAAATATAATGACCCTCTTGATAACCCAAGAGGGCATTTTTTAATGCCCATGGCGTTTACCAATG	ACACTCTTTCCCTACACGACGCTCTTCCGATCTNNNNCCACACAACATACGAGCCGGA	TGGAGTTCAGACGTGTGCTCTTCCGATCTCATTGGTAAACGCCATGGGCAT
GCCCCGTTGAGGGGC	TGTGTGTGAAATTGGTTTGT	GGG	CCACACAACATACGAGCCGGAAGCATAAAGTGTAAAGCCTGGGGTGCCTAATGAGTGAGCTAACTCACATTAATTGCGTTGCGCAGGCCCCGTTGAGGGGCGTGTGTGTGAAATTGGTTTGTGGGAGCACACGACGAACCACTTAATTAACGGCACTGCGAAAAAACCCCGCCGAAGCGGGGTTTTTTGCGAAATATAATGACCCTCTTGATAACCCAAGAGGGCATTTTTTAATGCCCATGGCGTTTACCAATG	ACACTCTTTCCCTACACGACGCTCTTCCGATCTNNNNCCACACAACATACGAGCCGGA	TGGAGTTCAGACGTGTGCTCTTCCGATCTCATTGGTAAACGCCATGGGCAT
GCCGTCATATAAAAA	TGTGTGTGAATTTGGTTTGT	GGG	CCACACAACATACGAGCCGGAAGCATAAAGTGTAAAGCCTGGGGTGCCTAATGAGTGAGCTAACTCACATTAATTGCGTTGCGCAGGCCGTCATATAAAAAGTGTGTGTGAATTTGGTTTGTGGGAGCACACGACGAACCACTTAATTAACGGCACTGCGAAAAAACCCCGCCGAAGCGGGGTTTTTTGCGAAATATAATGACCCTCTTGATAACCCAAGAGGGCATTTTTTAATGCCCATGGCGTTTACCAATG	ACACTCTTTCCCTACACGACGCTCTTCCGATCTNNNNCCACACAACATACGAGCCGGA	TGGAGTTCAGACGTGTGCTCTTCCGATCTCATTGGTAAACGCCATGGGCAT
GCCGTGTGGCTTTGC	TGTGTGTGAACTTGGTTTGT	GGG	CCACACAACATACGAGCCGGAAGCATAAAGTGTAAAGCCTGGGGTGCCTAATGAGTGAGCTAACTCACATTAATTGCGTTGCGCAGGCCGTGTGGCTTTGCGTGTGTGTGAACTTGGTTTGTGGGAGCACACGACGAACCACTTAATTAACGGCACTGCGAAAAAACCCCGCCGAAGCGGGGTTTTTTGCGAAATATAATGACCCTCTTGATAACCCAAGAGGGCATTTTTTAATGCCCATGGCGTTTACCAATG	ACACTCTTTCCCTACACGACGCTCTTCCGATCTNNNNCCACACAACATACGAGCCGGA	TGGAGTTCAGACGTGTGCTCTTCCGATCTCATTGGTAAACGCCATGGGCAT
GCCTCGGGTCATTGT	TGTGTGTGAAGTTGGTTTGT	GGG	CCACACAACATACGAGCCGGAAGCATAAAGTGTAAAGCCTGGGGTGCCTAATGAGTGAGCTAACTCACATTAATTGCGTTGCGCAGGCCTCGGGTCATTGTGTGTGTGTGAAGTTGGTTTGTGGGAGCACACGACGAACCACTTAATTAACGGCACTGCGAAAAAACCCCGCCGAAGCGGGGTTTTTTGCGAAATATAATGACCCTCTTGATAACCCAAGAGGGCATTTTTTAATGCCCATGGCGTTTACCAATG	ACACTCTTTCCCTACACGACGCTCTTCCGATCTNNNNCCACACAACATACGAGCCGGA	TGGAGTTCAGACGTGTGCTCTTCCGATCTCATTGGTAAACGCCATGGGCAT
GCCTGGCTGCGTGGT	TGTGTGTGTAATTGGTTTGT	GGG	CCACACAACATACGAGCCGGAAGCATAAAGTGTAAAGCCTGGGGTGCCTAATGAGTGAGCTAACTCACATTAATTGCGTTGCGCAGGCCTGGCTGCGTGGTGTGTGTGTGTAATTGGTTTGTGGGAGCACACGACGAACCACTTAATTAACGGCACTGCGAAAAAACCCCGCCGAAGCGGGGTTTTTTGCGAAATATAATGACCCTCTTGATAACCCAAGAGGGCATTTTTTAATGCCCATGGCGTTTACCAATG	ACACTCTTTCCCTACACGACGCTCTTCCGATCTNNNNCCACACAACATACGAGCCGGA	TGGAGTTCAGACGTGTGCTCTTCCGATCTCATTGGTAAACGCCATGGGCAT
GCGATACGTAGTTGC	TGTGTGTGTATTTGGTTTGT	GGG	CCACACAACATACGAGCCGGAAGCATAAAGTGTAAAGCCTGGGGTGCCTAATGAGTGAGCTAACTCACATTAATTGCGTTGCGCAGGCGATACGTAGTTGCGTGTGTGTGTATTTGGTTTGTGGGAGCACACGACGAACCACTTAATTAACGGCACTGCGAAAAAACCCCGCCGAAGCGGGGTTTTTTGCGAAATATAATGACCCTCTTGATAACCCAAGAGGGCATTTTTTAATGCCCATGGCGTTTACCAATG	ACACTCTTTCCCTACACGACGCTCTTCCGATCTNNNNCCACACAACATACGAGCCGGA	TGGAGTTCAGACGTGTGCTCTTCCGATCTCATTGGTAAACGCCATGGGCAT
GCGCCCACGGTGAGG	TGTGTGTGTACTTGGTTTGT	GGG	CCACACAACATACGAGCCGGAAGCATAAAGTGTAAAGCCTGGGGTGCCTAATGAGTGAGCTAACTCACATTAATTGCGTTGCGCAGGCGCCCACGGTGAGGGTGTGTGTGTACTTGGTTTGTGGGAGCACACGACGAACCACTTAATTAACGGCACTGCGAAAAAACCCCGCCGAAGCGGGGTTTTTTGCGAAATATAATGACCCTCTTGATAACCCAAGAGGGCATTTTTTAATGCCCATGGCGTTTACCAATG	ACACTCTTTCCCTACACGACGCTCTTCCGATCTNNNNCCACACAACATACGAGCCGGA	TGGAGTTCAGACGTGTGCTCTTCCGATCTCATTGGTAAACGCCATGGGCAT
GCGCGGGTCCCACCC	TGTGTGTGTAGTTGGTTTGT	GGG	CCACACAACATACGAGCCGGAAGCATAAAGTGTAAAGCCTGGGGTGCCTAATGAGTGAGCTAACTCACATTAATTGCGTTGCGCAGGCGCGGGTCCCACCCGTGTGTGTGTAGTTGGTTTGTGGGAGCACACGACGAACCACTTAATTAACGGCACTGCGAAAAAACCCCGCCGAAGCGGGGTTTTTTGCGAAATATAATGACCCTCTTGATAACCCAAGAGGGCATTTTTTAATGCCCATGGCGTTTACCAATG	ACACTCTTTCCCTACACGACGCTCTTCCGATCTNNNNCCACACAACATACGAGCCGGA	TGGAGTTCAGACGTGTGCTCTTCCGATCTCATTGGTAAACGCCATGGGCAT
GCGGATACGGTTGAG	TGTGTGTGCAATTGGTTTGT	GGG	CCACACAACATACGAGCCGGAAGCATAAAGTGTAAAGCCTGGGGTGCCTAATGAGTGAGCTAACTCACATTAATTGCGTTGCGCAGGCGGATACGGTTGAGGTGTGTGTGCAATTGGTTTGTGGGAGCACACGACGAACCACTTAATTAACGGCACTGCGAAAAAACCCCGCCGAAGCGGGGTTTTTTGCGAAATATAATGACCCTCTTGATAACCCAAGAGGGCATTTTTTAATGCCCATGGCGTTTACCAATG	ACACTCTTTCCCTACACGACGCTCTTCCGATCTNNNNCCACACAACATACGAGCCGGA	TGGAGTTCAGACGTGTGCTCTTCCGATCTCATTGGTAAACGCCATGGGCAT
GCGGGGACGACCCGC	TGTGTGTGCATTTGGTTTGT	GGG	CCACACAACATACGAGCCGGAAGCATAAAGTGTAAAGCCTGGGGTGCCTAATGAGTGAGCTAACTCACATTAATTGCGTTGCGCAGGCGGGGACGACCCGCGTGTGTGTGCATTTGGTTTGTGGGAGCACACGACGAACCACTTAATTAACGGCACTGCGAAAAAACCCCGCCGAAGCGGGGTTTTTTGCGAAATATAATGACCCTCTTGATAACCCAAGAGGGCATTTTTTAATGCCCATGGCGTTTACCAATG	ACACTCTTTCCCTACACGACGCTCTTCCGATCTNNNNCCACACAACATACGAGCCGGA	TGGAGTTCAGACGTGTGCTCTTCCGATCTCATTGGTAAACGCCATGGGCAT
GCGTCGCTCTGACTC	TGTGTGTGCACTTGGTTTGT	GGG	CCACACAACATACGAGCCGGAAGCATAAAGTGTAAAGCCTGGGGTGCCTAATGAGTGAGCTAACTCACATTAATTGCGTTGCGCAGGCGTCGCTCTGACTCGTGTGTGTGCACTTGGTTTGTGGGAGCACACGACGAACCACTTAATTAACGGCACTGCGAAAAAACCCCGCCGAAGCGGGGTTTTTTGCGAAATATAATGACCCTCTTGATAACCCAAGAGGGCATTTTTTAATGCCCATGGCGTTTACCAATG	ACACTCTTTCCCTACACGACGCTCTTCCGATCTNNNNCCACACAACATACGAGCCGGA	TGGAGTTCAGACGTGTGCTCTTCCGATCTCATTGGTAAACGCCATGGGCAT
GCGTTTACGCTACAG	TGTGTGTGCAGTTGGTTTGT	GGG	CCACACAACATACGAGCCGGAAGCATAAAGTGTAAAGCCTGGGGTGCCTAATGAGTGAGCTAACTCACATTAATTGCGTTGCGCAGGCGTTTACGCTACAGGTGTGTGTGCAGTTGGTTTGTGGGAGCACACGACGAACCACTTAATTAACGGCACTGCGAAAAAACCCCGCCGAAGCGGGGTTTTTTGCGAAATATAATGACCCTCTTGATAACCCAAGAGGGCATTTTTTAATGCCCATGGCGTTTACCAATG	ACACTCTTTCCCTACACGACGCTCTTCCGATCTNNNNCCACACAACATACGAGCCGGA	TGGAGTTCAGACGTGTGCTCTTCCGATCTCATTGGTAAACGCCATGGGCAT
GCTAAGATTCACTAG	TGTGTGTGGAATTGGTTTGT	GGG	CCACACAACATACGAGCCGGAAGCATAAAGTGTAAAGCCTGGGGTGCCTAATGAGTGAGCTAACTCACATTAATTGCGTTGCGCAGGCTAAGATTCACTAGGTGTGTGTGGAATTGGTTTGTGGGAGCACACGACGAACCACTTAATTAACGGCACTGCGAAAAAACCCCGCCGAAGCGGGGTTTTTTGCGAAATATAATGACCCTCTTGATAACCCAAGAGGGCATTTTTTAATGCCCATGGCGTTTACCAATG	ACACTCTTTCCCTACACGACGCTCTTCCGATCTNNNNCCACACAACATACGAGCCGGA	TGGAGTTCAGACGTGTGCTCTTCCGATCTCATTGGTAAACGCCATGGGCAT
GCTACCTATTAAGTC	TGTGTGTGGATTTGGTTTGT	GGG	CCACACAACATACGAGCCGGAAGCATAAAGTGTAAAGCCTGGGGTGCCTAATGAGTGAGCTAACTCACATTAATTGCGTTGCGCAGGCTACCTATTAAGTCGTGTGTGTGGATTTGGTTTGTGGGAGCACACGACGAACCACTTAATTAACGGCACTGCGAAAAAACCCCGCCGAAGCGGGGTTTTTTGCGAAATATAATGACCCTCTTGATAACCCAAGAGGGCATTTTTTAATGCCCATGGCGTTTACCAATG	ACACTCTTTCCCTACACGACGCTCTTCCGATCTNNNNCCACACAACATACGAGCCGGA	TGGAGTTCAGACGTGTGCTCTTCCGATCTCATTGGTAAACGCCATGGGCAT
GCTCTCAAGTTAATA	TGTGTGTGGACTTGGTTTGT	GGG	CCACACAACATACGAGCCGGAAGCATAAAGTGTAAAGCCTGGGGTGCCTAATGAGTGAGCTAACTCACATTAATTGCGTTGCGCAGGCTCTCAAGTTAATAGTGTGTGTGGACTTGGTTTGTGGGAGCACACGACGAACCACTTAATTAACGGCACTGCGAAAAAACCCCGCCGAAGCGGGGTTTTTTGCGAAATATAATGACCCTCTTGATAACCCAAGAGGGCATTTTTTAATGCCCATGGCGTTTACCAATG	ACACTCTTTCCCTACACGACGCTCTTCCGATCTNNNNCCACACAACATACGAGCCGGA	TGGAGTTCAGACGTGTGCTCTTCCGATCTCATTGGTAAACGCCATGGGCAT
GCTGGAGCTAATTAT	TGTGTGTGGAGTTGGTTTGT	GGG	CCACACAACATACGAGCCGGAAGCATAAAGTGTAAAGCCTGGGGTGCCTAATGAGTGAGCTAACTCACATTAATTGCGTTGCGCAGGCTGGAGCTAATTATGTGTGTGTGGAGTTGGTTTGTGGGAGCACACGACGAACCACTTAATTAACGGCACTGCGAAAAAACCCCGCCGAAGCGGGGTTTTTTGCGAAATATAATGACCCTCTTGATAACCCAAGAGGGCATTTTTTAATGCCCATGGCGTTTACCAATG	ACACTCTTTCCCTACACGACGCTCTTCCGATCTNNNNCCACACAACATACGAGCCGGA	TGGAGTTCAGACGTGTGCTCTTCCGATCTCATTGGTAAACGCCATGGGCAT
GCTTCGTTGAGTTGG	TGTGTGTGTACATGGTTTGT	GGG	CCACACAACATACGAGCCGGAAGCATAAAGTGTAAAGCCTGGGGTGCCTAATGAGTGAGCTAACTCACATTAATTGCGTTGCGCAGGCTTCGTTGAGTTGGGTGTGTGTGTACATGGTTTGTGGGAGCACACGACGAACCACTTAATTAACGGCACTGCGAAAAAACCCCGCCGAAGCGGGGTTTTTTGCGAAATATAATGACCCTCTTGATAACCCAAGAGGGCATTTTTTAATGCCCATGGCGTTTACCAATG	ACACTCTTTCCCTACACGACGCTCTTCCGATCTNNNNCCACACAACATACGAGCCGGA	TGGAGTTCAGACGTGTGCTCTTCCGATCTCATTGGTAAACGCCATGGGCAT
GGACCGAATTCATAT	TGTGTGTGTACTTGGTTTGT	GGG	CCACACAACATACGAGCCGGAAGCATAAAGTGTAAAGCCTGGGGTGCCTAATGAGTGAGCTAACTCACATTAATTGCGTTGCGCAGGGACCGAATTCATATGTGTGTGTGTACTTGGTTTGTGGGAGCACACGACGAACCACTTAATTAACGGCACTGCGAAAAAACCCCGCCGAAGCGGGGTTTTTTGCGAAATATAATGACCCTCTTGATAACCCAAGAGGGCATTTTTTAATGCCCATGGCGTTTACCAATG	ACACTCTTTCCCTACACGACGCTCTTCCGATCTNNNNCCACACAACATACGAGCCGGA	TGGAGTTCAGACGTGTGCTCTTCCGATCTCATTGGTAAACGCCATGGGCAT
GGAGACTAGGATGAT	TGTGTGTGTACCTGGTTTGT	GGG	CCACACAACATACGAGCCGGAAGCATAAAGTGTAAAGCCTGGGGTGCCTAATGAGTGAGCTAACTCACATTAATTGCGTTGCGCAGGGAGACTAGGATGATGTGTGTGTGTACCTGGTTTGTGGGAGCACACGACGAACCACTTAATTAACGGCACTGCGAAAAAACCCCGCCGAAGCGGGGTTTTTTGCGAAATATAATGACCCTCTTGATAACCCAAGAGGGCATTTTTTAATGCCCATGGCGTTTACCAATG	ACACTCTTTCCCTACACGACGCTCTTCCGATCTNNNNCCACACAACATACGAGCCGGA	TGGAGTTCAGACGTGTGCTCTTCCGATCTCATTGGTAAACGCCATGGGCAT
GGAGGGACCGCTTGA	TGTGTGTGTACGTGGTTTGT	GGG	CCACACAACATACGAGCCGGAAGCATAAAGTGTAAAGCCTGGGGTGCCTAATGAGTGAGCTAACTCACATTAATTGCGTTGCGCAGGGAGGGACCGCTTGAGTGTGTGTGTACGTGGTTTGTGGGAGCACACGACGAACCACTTAATTAACGGCACTGCGAAAAAACCCCGCCGAAGCGGGGTTTTTTGCGAAATATAATGACCCTCTTGATAACCCAAGAGGGCATTTTTTAATGCCCATGGCGTTTACCAATG	ACACTCTTTCCCTACACGACGCTCTTCCGATCTNNNNCCACACAACATACGAGCCGGA	TGGAGTTCAGACGTGTGCTCTTCCGATCTCATTGGTAAACGCCATGGGCAT
GGCATTCCCATAGAG	TGTGTGTGTTCATGGTTTGT	GGG	CCACACAACATACGAGCCGGAAGCATAAAGTGTAAAGCCTGGGGTGCCTAATGAGTGAGCTAACTCACATTAATTGCGTTGCGCAGGGCATTCCCATAGAGGTGTGTGTGTTCATGGTTTGTGGGAGCACACGACGAACCACTTAATTAACGGCACTGCGAAAAAACCCCGCCGAAGCGGGGTTTTTTGCGAAATATAATGACCCTCTTGATAACCCAAGAGGGCATTTTTTAATGCCCATGGCGTTTACCAATG	ACACTCTTTCCCTACACGACGCTCTTCCGATCTNNNNCCACACAACATACGAGCCGGA	TGGAGTTCAGACGTGTGCTCTTCCGATCTCATTGGTAAACGCCATGGGCAT
GGCCGTAGAGACTGA	TGTGTGTGTTCTTGGTTTGT	GGG	CCACACAACATACGAGCCGGAAGCATAAAGTGTAAAGCCTGGGGTGCCTAATGAGTGAGCTAACTCACATTAATTGCGTTGCGCAGGGCCGTAGAGACTGAGTGTGTGTGTTCTTGGTTTGTGGGAGCACACGACGAACCACTTAATTAACGGCACTGCGAAAAAACCCCGCCGAAGCGGGGTTTTTTGCGAAATATAATGACCCTCTTGATAACCCAAGAGGGCATTTTTTAATGCCCATGGCGTTTACCAATG	ACACTCTTTCCCTACACGACGCTCTTCCGATCTNNNNCCACACAACATACGAGCCGGA	TGGAGTTCAGACGTGTGCTCTTCCGATCTCATTGGTAAACGCCATGGGCAT
GGCCTCGCTAGTCGG	TGTGTGTGTTCCTGGTTTGT	GGG	CCACACAACATACGAGCCGGAAGCATAAAGTGTAAAGCCTGGGGTGCCTAATGAGTGAGCTAACTCACATTAATTGCGTTGCGCAGGGCCTCGCTAGTCGGGTGTGTGTGTTCCTGGTTTGTGGGAGCACACGACGAACCACTTAATTAACGGCACTGCGAAAAAACCCCGCCGAAGCGGGGTTTTTTGCGAAATATAATGACCCTCTTGATAACCCAAGAGGGCATTTTTTAATGCCCATGGCGTTTACCAATG	ACACTCTTTCCCTACACGACGCTCTTCCGATCTNNNNCCACACAACATACGAGCCGGA	TGGAGTTCAGACGTGTGCTCTTCCGATCTCATTGGTAAACGCCATGGGCAT
GGCGGAATGAACCTC	TGTGTGTGTTCGTGGTTTGT	GGG	CCACACAACATACGAGCCGGAAGCATAAAGTGTAAAGCCTGGGGTGCCTAATGAGTGAGCTAACTCACATTAATTGCGTTGCGCAGGGCGGAATGAACCTCGTGTGTGTGTTCGTGGTTTGTGGGAGCACACGACGAACCACTTAATTAACGGCACTGCGAAAAAACCCCGCCGAAGCGGGGTTTTTTGCGAAATATAATGACCCTCTTGATAACCCAAGAGGGCATTTTTTAATGCCCATGGCGTTTACCAATG	ACACTCTTTCCCTACACGACGCTCTTCCGATCTNNNNCCACACAACATACGAGCCGGA	TGGAGTTCAGACGTGTGCTCTTCCGATCTCATTGGTAAACGCCATGGGCAT
GGCGGCGGTCTCGGC	TGTGTGTGTCCATGGTTTGT	GGG	CCACACAACATACGAGCCGGAAGCATAAAGTGTAAAGCCTGGGGTGCCTAATGAGTGAGCTAACTCACATTAATTGCGTTGCGCAGGGCGGCGGTCTCGGCGTGTGTGTGTCCATGGTTTGTGGGAGCACACGACGAACCACTTAATTAACGGCACTGCGAAAAAACCCCGCCGAAGCGGGGTTTTTTGCGAAATATAATGACCCTCTTGATAACCCAAGAGGGCATTTTTTAATGCCCATGGCGTTTACCAATG	ACACTCTTTCCCTACACGACGCTCTTCCGATCTNNNNCCACACAACATACGAGCCGGA	TGGAGTTCAGACGTGTGCTCTTCCGATCTCATTGGTAAACGCCATGGGCAT
GGCGTGCCAGCACTT	TGTGTGTGTCCTTGGTTTGT	GGG	CCACACAACATACGAGCCGGAAGCATAAAGTGTAAAGCCTGGGGTGCCTAATGAGTGAGCTAACTCACATTAATTGCGTTGCGCAGGGCGTGCCAGCACTTGTGTGTGTGTCCTTGGTTTGTGGGAGCACACGACGAACCACTTAATTAACGGCACTGCGAAAAAACCCCGCCGAAGCGGGGTTTTTTGCGAAATATAATGACCCTCTTGATAACCCAAGAGGGCATTTTTTAATGCCCATGGCGTTTACCAATG	ACACTCTTTCCCTACACGACGCTCTTCCGATCTNNNNCCACACAACATACGAGCCGGA	TGGAGTTCAGACGTGTGCTCTTCCGATCTCATTGGTAAACGCCATGGGCAT
GGCTCTGCTTAATCC	TGTGTGTGTCCCTGGTTTGT	GGG	CCACACAACATACGAGCCGGAAGCATAAAGTGTAAAGCCTGGGGTGCCTAATGAGTGAGCTAACTCACATTAATTGCGTTGCGCAGGGCTCTGCTTAATCCGTGTGTGTGTCCCTGGTTTGTGGGAGCACACGACGAACCACTTAATTAACGGCACTGCGAAAAAACCCCGCCGAAGCGGGGTTTTTTGCGAAATATAATGACCCTCTTGATAACCCAAGAGGGCATTTTTTAATGCCCATGGCGTTTACCAATG	ACACTCTTTCCCTACACGACGCTCTTCCGATCTNNNNCCACACAACATACGAGCCGGA	TGGAGTTCAGACGTGTGCTCTTCCGATCTCATTGGTAAACGCCATGGGCAT
GGCTGTAGAGAGGCG	TGTGTGTGTCCGTGGTTTGT	GGG	CCACACAACATACGAGCCGGAAGCATAAAGTGTAAAGCCTGGGGTGCCTAATGAGTGAGCTAACTCACATTAATTGCGTTGCGCAGGGCTGTAGAGAGGCGGTGTGTGTGTCCGTGGTTTGTGGGAGCACACGACGAACCACTTAATTAACGGCACTGCGAAAAAACCCCGCCGAAGCGGGGTTTTTTGCGAAATATAATGACCCTCTTGATAACCCAAGAGGGCATTTTTTAATGCCCATGGCGTTTACCAATG	ACACTCTTTCCCTACACGACGCTCTTCCGATCTNNNNCCACACAACATACGAGCCGGA	TGGAGTTCAGACGTGTGCTCTTCCGATCTCATTGGTAAACGCCATGGGCAT
GGGCAACGTACAACC	TGTGTGTGTGCATGGTTTGT	GGG	CCACACAACATACGAGCCGGAAGCATAAAGTGTAAAGCCTGGGGTGCCTAATGAGTGAGCTAACTCACATTAATTGCGTTGCGCAGGGGCAACGTACAACCGTGTGTGTGTGCATGGTTTGTGGGAGCACACGACGAACCACTTAATTAACGGCACTGCGAAAAAACCCCGCCGAAGCGGGGTTTTTTGCGAAATATAATGACCCTCTTGATAACCCAAGAGGGCATTTTTTAATGCCCATGGCGTTTACCAATG	ACACTCTTTCCCTACACGACGCTCTTCCGATCTNNNNCCACACAACATACGAGCCGGA	TGGAGTTCAGACGTGTGCTCTTCCGATCTCATTGGTAAACGCCATGGGCAT
GGGCTCTGTGAATAA	TGTGTGTGTGCTTGGTTTGT	GGG	CCACACAACATACGAGCCGGAAGCATAAAGTGTAAAGCCTGGGGTGCCTAATGAGTGAGCTAACTCACATTAATTGCGTTGCGCAGGGGCTCTGTGAATAAGTGTGTGTGTGCTTGGTTTGTGGGAGCACACGACGAACCACTTAATTAACGGCACTGCGAAAAAACCCCGCCGAAGCGGGGTTTTTTGCGAAATATAATGACCCTCTTGATAACCCAAGAGGGCATTTTTTAATGCCCATGGCGTTTACCAATG	ACACTCTTTCCCTACACGACGCTCTTCCGATCTNNNNCCACACAACATACGAGCCGGA	TGGAGTTCAGACGTGTGCTCTTCCGATCTCATTGGTAAACGCCATGGGCAT
GGGGACCATGGATGA	TGTGTGTGTGCCTGGTTTGT	GGG	CCACACAACATACGAGCCGGAAGCATAAAGTGTAAAGCCTGGGGTGCCTAATGAGTGAGCTAACTCACATTAATTGCGTTGCGCAGGGGGACCATGGATGAGTGTGTGTGTGCCTGGTTTGTGGGAGCACACGACGAACCACTTAATTAACGGCACTGCGAAAAAACCCCGCCGAAGCGGGGTTTTTTGCGAAATATAATGACCCTCTTGATAACCCAAGAGGGCATTTTTTAATGCCCATGGCGTTTACCAATG	ACACTCTTTCCCTACACGACGCTCTTCCGATCTNNNNCCACACAACATACGAGCCGGA	TGGAGTTCAGACGTGTGCTCTTCCGATCTCATTGGTAAACGCCATGGGCAT
GGGTTGACTATTCTT	TGTGTGTGTGCGTGGTTTGT	GGG	CCACACAACATACGAGCCGGAAGCATAAAGTGTAAAGCCTGGGGTGCCTAATGAGTGAGCTAACTCACATTAATTGCGTTGCGCAGGGGTTGACTATTCTTGTGTGTGTGTGCGTGGTTTGTGGGAGCACACGACGAACCACTTAATTAACGGCACTGCGAAAAAACCCCGCCGAAGCGGGGTTTTTTGCGAAATATAATGACCCTCTTGATAACCCAAGAGGGCATTTTTTAATGCCCATGGCGTTTACCAATG	ACACTCTTTCCCTACACGACGCTCTTCCGATCTNNNNCCACACAACATACGAGCCGGA	TGGAGTTCAGACGTGTGCTCTTCCGATCTCATTGGTAAACGCCATGGGCAT
GGTAAAGTAAAGCAT	TGTGTGTGTAAATGGTTTGT	GGG	CCACACAACATACGAGCCGGAAGCATAAAGTGTAAAGCCTGGGGTGCCTAATGAGTGAGCTAACTCACATTAATTGCGTTGCGCAGGGTAAAGTAAAGCATGTGTGTGTGTAAATGGTTTGTGGGAGCACACGACGAACCACTTAATTAACGGCACTGCGAAAAAACCCCGCCGAAGCGGGGTTTTTTGCGAAATATAATGACCCTCTTGATAACCCAAGAGGGCATTTTTTAATGCCCATGGCGTTTACCAATG	ACACTCTTTCCCTACACGACGCTCTTCCGATCTNNNNCCACACAACATACGAGCCGGA	TGGAGTTCAGACGTGTGCTCTTCCGATCTCATTGGTAAACGCCATGGGCAT
GGTGCGAGGCCAGCT	TGTGTGTGTAATTGGTTTGT	GGG	CCACACAACATACGAGCCGGAAGCATAAAGTGTAAAGCCTGGGGTGCCTAATGAGTGAGCTAACTCACATTAATTGCGTTGCGCAGGGTGCGAGGCCAGCTGTGTGTGTGTAATTGGTTTGTGGGAGCACACGACGAACCACTTAATTAACGGCACTGCGAAAAAACCCCGCCGAAGCGGGGTTTTTTGCGAAATATAATGACCCTCTTGATAACCCAAGAGGGCATTTTTTAATGCCCATGGCGTTTACCAATG	ACACTCTTTCCCTACACGACGCTCTTCCGATCTNNNNCCACACAACATACGAGCCGGA	TGGAGTTCAGACGTGTGCTCTTCCGATCTCATTGGTAAACGCCATGGGCAT
GGTGGAGATTAGCCA	TGTGTGTGTAACTGGTTTGT	GGG	CCACACAACATACGAGCCGGAAGCATAAAGTGTAAAGCCTGGGGTGCCTAATGAGTGAGCTAACTCACATTAATTGCGTTGCGCAGGGTGGAGATTAGCCAGTGTGTGTGTAACTGGTTTGTGGGAGCACACGACGAACCACTTAATTAACGGCACTGCGAAAAAACCCCGCCGAAGCGGGGTTTTTTGCGAAATATAATGACCCTCTTGATAACCCAAGAGGGCATTTTTTAATGCCCATGGCGTTTACCAATG	ACACTCTTTCCCTACACGACGCTCTTCCGATCTNNNNCCACACAACATACGAGCCGGA	TGGAGTTCAGACGTGTGCTCTTCCGATCTCATTGGTAAACGCCATGGGCAT
GGTGTAGTATGCCAA	TGTGTGTGTAAGTGGTTTGT	GGG	CCACACAACATACGAGCCGGAAGCATAAAGTGTAAAGCCTGGGGTGCCTAATGAGTGAGCTAACTCACATTAATTGCGTTGCGCAGGGTGTAGTATGCCAAGTGTGTGTGTAAGTGGTTTGTGGGAGCACACGACGAACCACTTAATTAACGGCACTGCGAAAAAACCCCGCCGAAGCGGGGTTTTTTGCGAAATATAATGACCCTCTTGATAACCCAAGAGGGCATTTTTTAATGCCCATGGCGTTTACCAATG	ACACTCTTTCCCTACACGACGCTCTTCCGATCTNNNNCCACACAACATACGAGCCGGA	TGGAGTTCAGACGTGTGCTCTTCCGATCTCATTGGTAAACGCCATGGGCAT
GTACAGTGGTGGACC	TGTGTGTGTTAATGGTTTGT	GGG	CCACACAACATACGAGCCGGAAGCATAAAGTGTAAAGCCTGGGGTGCCTAATGAGTGAGCTAACTCACATTAATTGCGTTGCGCAGGTACAGTGGTGGACCGTGTGTGTGTTAATGGTTTGTGGGAGCACACGACGAACCACTTAATTAACGGCACTGCGAAAAAACCCCGCCGAAGCGGGGTTTTTTGCGAAATATAATGACCCTCTTGATAACCCAAGAGGGCATTTTTTAATGCCCATGGCGTTTACCAATG	ACACTCTTTCCCTACACGACGCTCTTCCGATCTNNNNCCACACAACATACGAGCCGGA	TGGAGTTCAGACGTGTGCTCTTCCGATCTCATTGGTAAACGCCATGGGCAT
GTACCCCATGCTCAT	TGTGTGTGTTATTGGTTTGT	GGG	CCACACAACATACGAGCCGGAAGCATAAAGTGTAAAGCCTGGGGTGCCTAATGAGTGAGCTAACTCACATTAATTGCGTTGCGCAGGTACCCCATGCTCATGTGTGTGTGTTATTGGTTTGTGGGAGCACACGACGAACCACTTAATTAACGGCACTGCGAAAAAACCCCGCCGAAGCGGGGTTTTTTGCGAAATATAATGACCCTCTTGATAACCCAAGAGGGCATTTTTTAATGCCCATGGCGTTTACCAATG	ACACTCTTTCCCTACACGACGCTCTTCCGATCTNNNNCCACACAACATACGAGCCGGA	TGGAGTTCAGACGTGTGCTCTTCCGATCTCATTGGTAAACGCCATGGGCAT
GTACGGAAGACTAGG	TGTGTGTGTTACTGGTTTGT	GGG	CCACACAACATACGAGCCGGAAGCATAAAGTGTAAAGCCTGGGGTGCCTAATGAGTGAGCTAACTCACATTAATTGCGTTGCGCAGGTACGGAAGACTAGGGTGTGTGTGTTACTGGTTTGTGGGAGCACACGACGAACCACTTAATTAACGGCACTGCGAAAAAACCCCGCCGAAGCGGGGTTTTTTGCGAAATATAATGACCCTCTTGATAACCCAAGAGGGCATTTTTTAATGCCCATGGCGTTTACCAATG	ACACTCTTTCCCTACACGACGCTCTTCCGATCTNNNNCCACACAACATACGAGCCGGA	TGGAGTTCAGACGTGTGCTCTTCCGATCTCATTGGTAAACGCCATGGGCAT
GTACTTATTGTCCGC	TGTGTGTGTTAGTGGTTTGT	GGG	CCACACAACATACGAGCCGGAAGCATAAAGTGTAAAGCCTGGGGTGCCTAATGAGTGAGCTAACTCACATTAATTGCGTTGCGCAGGTACTTATTGTCCGCGTGTGTGTGTTAGTGGTTTGTGGGAGCACACGACGAACCACTTAATTAACGGCACTGCGAAAAAACCCCGCCGAAGCGGGGTTTTTTGCGAAATATAATGACCCTCTTGATAACCCAAGAGGGCATTTTTTAATGCCCATGGCGTTTACCAATG	ACACTCTTTCCCTACACGACGCTCTTCCGATCTNNNNCCACACAACATACGAGCCGGA	TGGAGTTCAGACGTGTGCTCTTCCGATCTCATTGGTAAACGCCATGGGCAT
GTAGATACATGGAAT	TGTGTGTGTCAATGGTTTGT	GGG	CCACACAACATACGAGCCGGAAGCATAAAGTGTAAAGCCTGGGGTGCCTAATGAGTGAGCTAACTCACATTAATTGCGTTGCGCAGGTAGATACATGGAATGTGTGTGTGTCAATGGTTTGTGGGAGCACACGACGAACCACTTAATTAACGGCACTGCGAAAAAACCCCGCCGAAGCGGGGTTTTTTGCGAAATATAATGACCCTCTTGATAACCCAAGAGGGCATTTTTTAATGCCCATGGCGTTTACCAATG	ACACTCTTTCCCTACACGACGCTCTTCCGATCTNNNNCCACACAACATACGAGCCGGA	TGGAGTTCAGACGTGTGCTCTTCCGATCTCATTGGTAAACGCCATGGGCAT
GTAGCAGTCTATCGC	TGTGTGTGTCATTGGTTTGT	GGG	CCACACAACATACGAGCCGGAAGCATAAAGTGTAAAGCCTGGGGTGCCTAATGAGTGAGCTAACTCACATTAATTGCGTTGCGCAGGTAGCAGTCTATCGCGTGTGTGTGTCATTGGTTTGTGGGAGCACACGACGAACCACTTAATTAACGGCACTGCGAAAAAACCCCGCCGAAGCGGGGTTTTTTGCGAAATATAATGACCCTCTTGATAACCCAAGAGGGCATTTTTTAATGCCCATGGCGTTTACCAATG	ACACTCTTTCCCTACACGACGCTCTTCCGATCTNNNNCCACACAACATACGAGCCGGA	TGGAGTTCAGACGTGTGCTCTTCCGATCTCATTGGTAAACGCCATGGGCAT
GTAGCAGTGATCTTA	TGTGTGTGTCACTGGTTTGT	GGG	CCACACAACATACGAGCCGGAAGCATAAAGTGTAAAGCCTGGGGTGCCTAATGAGTGAGCTAACTCACATTAATTGCGTTGCGCAGGTAGCAGTGATCTTAGTGTGTGTGTCACTGGTTTGTGGGAGCACACGACGAACCACTTAATTAACGGCACTGCGAAAAAACCCCGCCGAAGCGGGGTTTTTTGCGAAATATAATGACCCTCTTGATAACCCAAGAGGGCATTTTTTAATGCCCATGGCGTTTACCAATG	ACACTCTTTCCCTACACGACGCTCTTCCGATCTNNNNCCACACAACATACGAGCCGGA	TGGAGTTCAGACGTGTGCTCTTCCGATCTCATTGGTAAACGCCATGGGCAT
GTATACGTTTGTGTA	TGTGTGTGTCAGTGGTTTGT	GGG	CCACACAACATACGAGCCGGAAGCATAAAGTGTAAAGCCTGGGGTGCCTAATGAGTGAGCTAACTCACATTAATTGCGTTGCGCAGGTATACGTTTGTGTAGTGTGTGTGTCAGTGGTTTGTGGGAGCACACGACGAACCACTTAATTAACGGCACTGCGAAAAAACCCCGCCGAAGCGGGGTTTTTTGCGAAATATAATGACCCTCTTGATAACCCAAGAGGGCATTTTTTAATGCCCATGGCGTTTACCAATG	ACACTCTTTCCCTACACGACGCTCTTCCGATCTNNNNCCACACAACATACGAGCCGGA	TGGAGTTCAGACGTGTGCTCTTCCGATCTCATTGGTAAACGCCATGGGCAT
GTATATAAGTAACTA	TGTGTGTGTGAATGGTTTGT	GGG	CCACACAACATACGAGCCGGAAGCATAAAGTGTAAAGCCTGGGGTGCCTAATGAGTGAGCTAACTCACATTAATTGCGTTGCGCAGGTATATAAGTAACTAGTGTGTGTGTGAATGGTTTGTGGGAGCACACGACGAACCACTTAATTAACGGCACTGCGAAAAAACCCCGCCGAAGCGGGGTTTTTTGCGAAATATAATGACCCTCTTGATAACCCAAGAGGGCATTTTTTAATGCCCATGGCGTTTACCAATG	ACACTCTTTCCCTACACGACGCTCTTCCGATCTNNNNCCACACAACATACGAGCCGGA	TGGAGTTCAGACGTGTGCTCTTCCGATCTCATTGGTAAACGCCATGGGCAT
GTCCTTCTAGGTCAC	TGTGTGTGTGATTGGTTTGT	GGG	CCACACAACATACGAGCCGGAAGCATAAAGTGTAAAGCCTGGGGTGCCTAATGAGTGAGCTAACTCACATTAATTGCGTTGCGCAGGTCCTTCTAGGTCACGTGTGTGTGTGATTGGTTTGTGGGAGCACACGACGAACCACTTAATTAACGGCACTGCGAAAAAACCCCGCCGAAGCGGGGTTTTTTGCGAAATATAATGACCCTCTTGATAACCCAAGAGGGCATTTTTTAATGCCCATGGCGTTTACCAATG	ACACTCTTTCCCTACACGACGCTCTTCCGATCTNNNNCCACACAACATACGAGCCGGA	TGGAGTTCAGACGTGTGCTCTTCCGATCTCATTGGTAAACGCCATGGGCAT
GTCGACAACTAGTAT	TGTGTGTGTGACTGGTTTGT	GGG	CCACACAACATACGAGCCGGAAGCATAAAGTGTAAAGCCTGGGGTGCCTAATGAGTGAGCTAACTCACATTAATTGCGTTGCGCAGGTCGACAACTAGTATGTGTGTGTGTGACTGGTTTGTGGGAGCACACGACGAACCACTTAATTAACGGCACTGCGAAAAAACCCCGCCGAAGCGGGGTTTTTTGCGAAATATAATGACCCTCTTGATAACCCAAGAGGGCATTTTTTAATGCCCATGGCGTTTACCAATG	ACACTCTTTCCCTACACGACGCTCTTCCGATCTNNNNCCACACAACATACGAGCCGGA	TGGAGTTCAGACGTGTGCTCTTCCGATCTCATTGGTAAACGCCATGGGCAT
GTCGACTCGAAATAA	TGTGTGTGTGAGTGGTTTGT	GGG	CCACACAACATACGAGCCGGAAGCATAAAGTGTAAAGCCTGGGGTGCCTAATGAGTGAGCTAACTCACATTAATTGCGTTGCGCAGGTCGACTCGAAATAAGTGTGTGTGTGAGTGGTTTGTGGGAGCACACGACGAACCACTTAATTAACGGCACTGCGAAAAAACCCCGCCGAAGCGGGGTTTTTTGCGAAATATAATGACCCTCTTGATAACCCAAGAGGGCATTTTTTAATGCCCATGGCGTTTACCAATG	ACACTCTTTCCCTACACGACGCTCTTCCGATCTNNNNCCACACAACATACGAGCCGGA	TGGAGTTCAGACGTGTGCTCTTCCGATCTCATTGGTAAACGCCATGGGCAT
GTCTAGCATCCGTCA	TGTGTGTGTTACAGGTTTGT	GGG	CCACACAACATACGAGCCGGAAGCATAAAGTGTAAAGCCTGGGGTGCCTAATGAGTGAGCTAACTCACATTAATTGCGTTGCGCAGGTCTAGCATCCGTCAGTGTGTGTGTTACAGGTTTGTGGGAGCACACGACGAACCACTTAATTAACGGCACTGCGAAAAAACCCCGCCGAAGCGGGGTTTTTTGCGAAATATAATGACCCTCTTGATAACCCAAGAGGGCATTTTTTAATGCCCATGGCGTTTACCAATG	ACACTCTTTCCCTACACGACGCTCTTCCGATCTNNNNCCACACAACATACGAGCCGGA	TGGAGTTCAGACGTGTGCTCTTCCGATCTCATTGGTAAACGCCATGGGCAT
GTCTCCATTCAGCGC	TGTGTGTGTTACTGGTTTGT	GGG	CCACACAACATACGAGCCGGAAGCATAAAGTGTAAAGCCTGGGGTGCCTAATGAGTGAGCTAACTCACATTAATTGCGTTGCGCAGGTCTCCATTCAGCGCGTGTGTGTGTTACTGGTTTGTGGGAGCACACGACGAACCACTTAATTAACGGCACTGCGAAAAAACCCCGCCGAAGCGGGGTTTTTTGCGAAATATAATGACCCTCTTGATAACCCAAGAGGGCATTTTTTAATGCCCATGGCGTTTACCAATG	ACACTCTTTCCCTACACGACGCTCTTCCGATCTNNNNCCACACAACATACGAGCCGGA	TGGAGTTCAGACGTGTGCTCTTCCGATCTCATTGGTAAACGCCATGGGCAT
GTCTTCTGGAGTCGA	TGTGTGTGTTACCGGTTTGT	GGG	CCACACAACATACGAGCCGGAAGCATAAAGTGTAAAGCCTGGGGTGCCTAATGAGTGAGCTAACTCACATTAATTGCGTTGCGCAGGTCTTCTGGAGTCGAGTGTGTGTGTTACCGGTTTGTGGGAGCACACGACGAACCACTTAATTAACGGCACTGCGAAAAAACCCCGCCGAAGCGGGGTTTTTTGCGAAATATAATGACCCTCTTGATAACCCAAGAGGGCATTTTTTAATGCCCATGGCGTTTACCAATG	ACACTCTTTCCCTACACGACGCTCTTCCGATCTNNNNCCACACAACATACGAGCCGGA	TGGAGTTCAGACGTGTGCTCTTCCGATCTCATTGGTAAACGCCATGGGCAT
GTGCGGCCCGCGGGA	TGTGTGTGTTACGGGTTTGT	GGG	CCACACAACATACGAGCCGGAAGCATAAAGTGTAAAGCCTGGGGTGCCTAATGAGTGAGCTAACTCACATTAATTGCGTTGCGCAGGTGCGGCCCGCGGGAGTGTGTGTGTTACGGGTTTGTGGGAGCACACGACGAACCACTTAATTAACGGCACTGCGAAAAAACCCCGCCGAAGCGGGGTTTTTTGCGAAATATAATGACCCTCTTGATAACCCAAGAGGGCATTTTTTAATGCCCATGGCGTTTACCAATG	ACACTCTTTCCCTACACGACGCTCTTCCGATCTNNNNCCACACAACATACGAGCCGGA	TGGAGTTCAGACGTGTGCTCTTCCGATCTCATTGGTAAACGCCATGGGCAT
GTGTTTCCCACCCCG	TGTGTGTGTTTCAGGTTTGT	GGG	CCACACAACATACGAGCCGGAAGCATAAAGTGTAAAGCCTGGGGTGCCTAATGAGTGAGCTAACTCACATTAATTGCGTTGCGCAGGTGTTTCCCACCCCGGTGTGTGTGTTTCAGGTTTGTGGGAGCACACGACGAACCACTTAATTAACGGCACTGCGAAAAAACCCCGCCGAAGCGGGGTTTTTTGCGAAATATAATGACCCTCTTGATAACCCAAGAGGGCATTTTTTAATGCCCATGGCGTTTACCAATG	ACACTCTTTCCCTACACGACGCTCTTCCGATCTNNNNCCACACAACATACGAGCCGGA	TGGAGTTCAGACGTGTGCTCTTCCGATCTCATTGGTAAACGCCATGGGCAT
GTTCTCCTACGTTTC	TGTGTGTGTTTCTGGTTTGT	GGG	CCACACAACATACGAGCCGGAAGCATAAAGTGTAAAGCCTGGGGTGCCTAATGAGTGAGCTAACTCACATTAATTGCGTTGCGCAGGTTCTCCTACGTTTCGTGTGTGTGTTTCTGGTTTGTGGGAGCACACGACGAACCACTTAATTAACGGCACTGCGAAAAAACCCCGCCGAAGCGGGGTTTTTTGCGAAATATAATGACCCTCTTGATAACCCAAGAGGGCATTTTTTAATGCCCATGGCGTTTACCAATG	ACACTCTTTCCCTACACGACGCTCTTCCGATCTNNNNCCACACAACATACGAGCCGGA	TGGAGTTCAGACGTGTGCTCTTCCGATCTCATTGGTAAACGCCATGGGCAT
GTTGCTGGACTTCCG	TGTGTGTGTTTCCGGTTTGT	GGG	CCACACAACATACGAGCCGGAAGCATAAAGTGTAAAGCCTGGGGTGCCTAATGAGTGAGCTAACTCACATTAATTGCGTTGCGCAGGTTGCTGGACTTCCGGTGTGTGTGTTTCCGGTTTGTGGGAGCACACGACGAACCACTTAATTAACGGCACTGCGAAAAAACCCCGCCGAAGCGGGGTTTTTTGCGAAATATAATGACCCTCTTGATAACCCAAGAGGGCATTTTTTAATGCCCATGGCGTTTACCAATG	ACACTCTTTCCCTACACGACGCTCTTCCGATCTNNNNCCACACAACATACGAGCCGGA	TGGAGTTCAGACGTGTGCTCTTCCGATCTCATTGGTAAACGCCATGGGCAT
GTTGTCGCGGATGAT	TGTGTGTGTTTCGGGTTTGT	GGG	CCACACAACATACGAGCCGGAAGCATAAAGTGTAAAGCCTGGGGTGCCTAATGAGTGAGCTAACTCACATTAATTGCGTTGCGCAGGTTGTCGCGGATGATGTGTGTGTGTTTCGGGTTTGTGGGAGCACACGACGAACCACTTAATTAACGGCACTGCGAAAAAACCCCGCCGAAGCGGGGTTTTTTGCGAAATATAATGACCCTCTTGATAACCCAAGAGGGCATTTTTTAATGCCCATGGCGTTTACCAATG	ACACTCTTTCCCTACACGACGCTCTTCCGATCTNNNNCCACACAACATACGAGCCGGA	TGGAGTTCAGACGTGTGCTCTTCCGATCTCATTGGTAAACGCCATGGGCAT
GTTTCACACAGTACC	TGTGTGTGTTCCAGGTTTGT	GGG	CCACACAACATACGAGCCGGAAGCATAAAGTGTAAAGCCTGGGGTGCCTAATGAGTGAGCTAACTCACATTAATTGCGTTGCGCAGGTTTCACACAGTACCGTGTGTGTGTTCCAGGTTTGTGGGAGCACACGACGAACCACTTAATTAACGGCACTGCGAAAAAACCCCGCCGAAGCGGGGTTTTTTGCGAAATATAATGACCCTCTTGATAACCCAAGAGGGCATTTTTTAATGCCCATGGCGTTTACCAATG	ACACTCTTTCCCTACACGACGCTCTTCCGATCTNNNNCCACACAACATACGAGCCGGA	TGGAGTTCAGACGTGTGCTCTTCCGATCTCATTGGTAAACGCCATGGGCAT
GTTTCTGTTTTATGT	TGTGTGTGTTCCTGGTTTGT	GGG	CCACACAACATACGAGCCGGAAGCATAAAGTGTAAAGCCTGGGGTGCCTAATGAGTGAGCTAACTCACATTAATTGCGTTGCGCAGGTTTCTGTTTTATGTGTGTGTGTGTTCCTGGTTTGTGGGAGCACACGACGAACCACTTAATTAACGGCACTGCGAAAAAACCCCGCCGAAGCGGGGTTTTTTGCGAAATATAATGACCCTCTTGATAACCCAAGAGGGCATTTTTTAATGCCCATGGCGTTTACCAATG	ACACTCTTTCCCTACACGACGCTCTTCCGATCTNNNNCCACACAACATACGAGCCGGA	TGGAGTTCAGACGTGTGCTCTTCCGATCTCATTGGTAAACGCCATGGGCAT
GTTTGTGCTCAATTG	TGTGTGTGTTCCCGGTTTGT	GGG	CCACACAACATACGAGCCGGAAGCATAAAGTGTAAAGCCTGGGGTGCCTAATGAGTGAGCTAACTCACATTAATTGCGTTGCGCAGGTTTGTGCTCAATTGGTGTGTGTGTTCCCGGTTTGTGGGAGCACACGACGAACCACTTAATTAACGGCACTGCGAAAAAACCCCGCCGAAGCGGGGTTTTTTGCGAAATATAATGACCCTCTTGATAACCCAAGAGGGCATTTTTTAATGCCCATGGCGTTTACCAATG	ACACTCTTTCCCTACACGACGCTCTTCCGATCTNNNNCCACACAACATACGAGCCGGA	TGGAGTTCAGACGTGTGCTCTTCCGATCTCATTGGTAAACGCCATGGGCAT
TAAACCAAGCTGGAT	TGTGTGTGTTCCGGGTTTGT	GGG	CCACACAACATACGAGCCGGAAGCATAAAGTGTAAAGCCTGGGGTGCCTAATGAGTGAGCTAACTCACATTAATTGCGTTGCGCAGTAAACCAAGCTGGATGTGTGTGTGTTCCGGGTTTGTGGGAGCACACGACGAACCACTTAATTAACGGCACTGCGAAAAAACCCCGCCGAAGCGGGGTTTTTTGCGAAATATAATGACCCTCTTGATAACCCAAGAGGGCATTTTTTAATGCCCATGGCGTTTACCAATG	ACACTCTTTCCCTACACGACGCTCTTCCGATCTNNNNCCACACAACATACGAGCCGGA	TGGAGTTCAGACGTGTGCTCTTCCGATCTCATTGGTAAACGCCATGGGCAT
TAAAGGCCCATGTGG	TGTGTGTGTTGCAGGTTTGT	GGG	CCACACAACATACGAGCCGGAAGCATAAAGTGTAAAGCCTGGGGTGCCTAATGAGTGAGCTAACTCACATTAATTGCGTTGCGCAGTAAAGGCCCATGTGGGTGTGTGTGTTGCAGGTTTGTGGGAGCACACGACGAACCACTTAATTAACGGCACTGCGAAAAAACCCCGCCGAAGCGGGGTTTTTTGCGAAATATAATGACCCTCTTGATAACCCAAGAGGGCATTTTTTAATGCCCATGGCGTTTACCAATG	ACACTCTTTCCCTACACGACGCTCTTCCGATCTNNNNCCACACAACATACGAGCCGGA	TGGAGTTCAGACGTGTGCTCTTCCGATCTCATTGGTAAACGCCATGGGCAT
TAACGCTGATGGGCC	TGTGTGTGTTGCTGGTTTGT	GGG	CCACACAACATACGAGCCGGAAGCATAAAGTGTAAAGCCTGGGGTGCCTAATGAGTGAGCTAACTCACATTAATTGCGTTGCGCAGTAACGCTGATGGGCCGTGTGTGTGTTGCTGGTTTGTGGGAGCACACGACGAACCACTTAATTAACGGCACTGCGAAAAAACCCCGCCGAAGCGGGGTTTTTTGCGAAATATAATGACCCTCTTGATAACCCAAGAGGGCATTTTTTAATGCCCATGGCGTTTACCAATG	ACACTCTTTCCCTACACGACGCTCTTCCGATCTNNNNCCACACAACATACGAGCCGGA	TGGAGTTCAGACGTGTGCTCTTCCGATCTCATTGGTAAACGCCATGGGCAT
TAAGAAGACATGACT	TGTGTGTGTTGCCGGTTTGT	GGG	CCACACAACATACGAGCCGGAAGCATAAAGTGTAAAGCCTGGGGTGCCTAATGAGTGAGCTAACTCACATTAATTGCGTTGCGCAGTAAGAAGACATGACTGTGTGTGTGTTGCCGGTTTGTGGGAGCACACGACGAACCACTTAATTAACGGCACTGCGAAAAAACCCCGCCGAAGCGGGGTTTTTTGCGAAATATAATGACCCTCTTGATAACCCAAGAGGGCATTTTTTAATGCCCATGGCGTTTACCAATG	ACACTCTTTCCCTACACGACGCTCTTCCGATCTNNNNCCACACAACATACGAGCCGGA	TGGAGTTCAGACGTGTGCTCTTCCGATCTCATTGGTAAACGCCATGGGCAT
TAAGCAATAGTCTTT	TGTGTGTGTTGCGGGTTTGT	GGG	CCACACAACATACGAGCCGGAAGCATAAAGTGTAAAGCCTGGGGTGCCTAATGAGTGAGCTAACTCACATTAATTGCGTTGCGCAGTAAGCAATAGTCTTTGTGTGTGTGTTGCGGGTTTGTGGGAGCACACGACGAACCACTTAATTAACGGCACTGCGAAAAAACCCCGCCGAAGCGGGGTTTTTTGCGAAATATAATGACCCTCTTGATAACCCAAGAGGGCATTTTTTAATGCCCATGGCGTTTACCAATG	ACACTCTTTCCCTACACGACGCTCTTCCGATCTNNNNCCACACAACATACGAGCCGGA	TGGAGTTCAGACGTGTGCTCTTCCGATCTCATTGGTAAACGCCATGGGCAT
TAATAGGCTTAGACT	TGTGTGTGTTAAAGGTTTGT	GGG	CCACACAACATACGAGCCGGAAGCATAAAGTGTAAAGCCTGGGGTGCCTAATGAGTGAGCTAACTCACATTAATTGCGTTGCGCAGTAATAGGCTTAGACTGTGTGTGTGTTAAAGGTTTGTGGGAGCACACGACGAACCACTTAATTAACGGCACTGCGAAAAAACCCCGCCGAAGCGGGGTTTTTTGCGAAATATAATGACCCTCTTGATAACCCAAGAGGGCATTTTTTAATGCCCATGGCGTTTACCAATG	ACACTCTTTCCCTACACGACGCTCTTCCGATCTNNNNCCACACAACATACGAGCCGGA	TGGAGTTCAGACGTGTGCTCTTCCGATCTCATTGGTAAACGCCATGGGCAT
TACCCTTGACTCGAG	TGTGTGTGTTAATGGTTTGT	GGG	CCACACAACATACGAGCCGGAAGCATAAAGTGTAAAGCCTGGGGTGCCTAATGAGTGAGCTAACTCACATTAATTGCGTTGCGCAGTACCCTTGACTCGAGGTGTGTGTGTTAATGGTTTGTGGGAGCACACGACGAACCACTTAATTAACGGCACTGCGAAAAAACCCCGCCGAAGCGGGGTTTTTTGCGAAATATAATGACCCTCTTGATAACCCAAGAGGGCATTTTTTAATGCCCATGGCGTTTACCAATG	ACACTCTTTCCCTACACGACGCTCTTCCGATCTNNNNCCACACAACATACGAGCCGGA	TGGAGTTCAGACGTGTGCTCTTCCGATCTCATTGGTAAACGCCATGGGCAT
TACCGACAGGCGGAA	TGTGTGTGTTAACGGTTTGT	GGG	CCACACAACATACGAGCCGGAAGCATAAAGTGTAAAGCCTGGGGTGCCTAATGAGTGAGCTAACTCACATTAATTGCGTTGCGCAGTACCGACAGGCGGAAGTGTGTGTGTTAACGGTTTGTGGGAGCACACGACGAACCACTTAATTAACGGCACTGCGAAAAAACCCCGCCGAAGCGGGGTTTTTTGCGAAATATAATGACCCTCTTGATAACCCAAGAGGGCATTTTTTAATGCCCATGGCGTTTACCAATG	ACACTCTTTCCCTACACGACGCTCTTCCGATCTNNNNCCACACAACATACGAGCCGGA	TGGAGTTCAGACGTGTGCTCTTCCGATCTCATTGGTAAACGCCATGGGCAT
TACGCAAACTAATAG	TGTGTGTGTTAAGGGTTTGT	GGG	CCACACAACATACGAGCCGGAAGCATAAAGTGTAAAGCCTGGGGTGCCTAATGAGTGAGCTAACTCACATTAATTGCGTTGCGCAGTACGCAAACTAATAGGTGTGTGTGTTAAGGGTTTGTGGGAGCACACGACGAACCACTTAATTAACGGCACTGCGAAAAAACCCCGCCGAAGCGGGGTTTTTTGCGAAATATAATGACCCTCTTGATAACCCAAGAGGGCATTTTTTAATGCCCATGGCGTTTACCAATG	ACACTCTTTCCCTACACGACGCTCTTCCGATCTNNNNCCACACAACATACGAGCCGGA	TGGAGTTCAGACGTGTGCTCTTCCGATCTCATTGGTAAACGCCATGGGCAT
TACTCCACCGATTAT	TGTGTGTGTTTAAGGTTTGT	GGG	CCACACAACATACGAGCCGGAAGCATAAAGTGTAAAGCCTGGGGTGCCTAATGAGTGAGCTAACTCACATTAATTGCGTTGCGCAGTACTCCACCGATTATGTGTGTGTGTTTAAGGTTTGTGGGAGCACACGACGAACCACTTAATTAACGGCACTGCGAAAAAACCCCGCCGAAGCGGGGTTTTTTGCGAAATATAATGACCCTCTTGATAACCCAAGAGGGCATTTTTTAATGCCCATGGCGTTTACCAATG	ACACTCTTTCCCTACACGACGCTCTTCCGATCTNNNNCCACACAACATACGAGCCGGA	TGGAGTTCAGACGTGTGCTCTTCCGATCTCATTGGTAAACGCCATGGGCAT
TAGACAGTTTTCTAG	TGTGTGTGTTTATGGTTTGT	GGG	CCACACAACATACGAGCCGGAAGCATAAAGTGTAAAGCCTGGGGTGCCTAATGAGTGAGCTAACTCACATTAATTGCGTTGCGCAGTAGACAGTTTTCTAGGTGTGTGTGTTTATGGTTTGTGGGAGCACACGACGAACCACTTAATTAACGGCACTGCGAAAAAACCCCGCCGAAGCGGGGTTTTTTGCGAAATATAATGACCCTCTTGATAACCCAAGAGGGCATTTTTTAATGCCCATGGCGTTTACCAATG	ACACTCTTTCCCTACACGACGCTCTTCCGATCTNNNNCCACACAACATACGAGCCGGA	TGGAGTTCAGACGTGTGCTCTTCCGATCTCATTGGTAAACGCCATGGGCAT
TAGATCGGTCCCCAC	TGTGTGTGTTTACGGTTTGT	GGG	CCACACAACATACGAGCCGGAAGCATAAAGTGTAAAGCCTGGGGTGCCTAATGAGTGAGCTAACTCACATTAATTGCGTTGCGCAGTAGATCGGTCCCCACGTGTGTGTGTTTACGGTTTGTGGGAGCACACGACGAACCACTTAATTAACGGCACTGCGAAAAAACCCCGCCGAAGCGGGGTTTTTTGCGAAATATAATGACCCTCTTGATAACCCAAGAGGGCATTTTTTAATGCCCATGGCGTTTACCAATG	ACACTCTTTCCCTACACGACGCTCTTCCGATCTNNNNCCACACAACATACGAGCCGGA	TGGAGTTCAGACGTGTGCTCTTCCGATCTCATTGGTAAACGCCATGGGCAT
TAGCCTGTAGTTGAC	TGTGTGTGTTTAGGGTTTGT	GGG	CCACACAACATACGAGCCGGAAGCATAAAGTGTAAAGCCTGGGGTGCCTAATGAGTGAGCTAACTCACATTAATTGCGTTGCGCAGTAGCCTGTAGTTGACGTGTGTGTGTTTAGGGTTTGTGGGAGCACACGACGAACCACTTAATTAACGGCACTGCGAAAAAACCCCGCCGAAGCGGGGTTTTTTGCGAAATATAATGACCCTCTTGATAACCCAAGAGGGCATTTTTTAATGCCCATGGCGTTTACCAATG	ACACTCTTTCCCTACACGACGCTCTTCCGATCTNNNNCCACACAACATACGAGCCGGA	TGGAGTTCAGACGTGTGCTCTTCCGATCTCATTGGTAAACGCCATGGGCAT
TAGGAAGTCATGCCG	TGTGTGTGTTCAAGGTTTGT	GGG	CCACACAACATACGAGCCGGAAGCATAAAGTGTAAAGCCTGGGGTGCCTAATGAGTGAGCTAACTCACATTAATTGCGTTGCGCAGTAGGAAGTCATGCCGGTGTGTGTGTTCAAGGTTTGTGGGAGCACACGACGAACCACTTAATTAACGGCACTGCGAAAAAACCCCGCCGAAGCGGGGTTTTTTGCGAAATATAATGACCCTCTTGATAACCCAAGAGGGCATTTTTTAATGCCCATGGCGTTTACCAATG	ACACTCTTTCCCTACACGACGCTCTTCCGATCTNNNNCCACACAACATACGAGCCGGA	TGGAGTTCAGACGTGTGCTCTTCCGATCTCATTGGTAAACGCCATGGGCAT
TAGGCAGTTGCTGCA	TGTGTGTGTTCATGGTTTGT	GGG	CCACACAACATACGAGCCGGAAGCATAAAGTGTAAAGCCTGGGGTGCCTAATGAGTGAGCTAACTCACATTAATTGCGTTGCGCAGTAGGCAGTTGCTGCAGTGTGTGTGTTCATGGTTTGTGGGAGCACACGACGAACCACTTAATTAACGGCACTGCGAAAAAACCCCGCCGAAGCGGGGTTTTTTGCGAAATATAATGACCCTCTTGATAACCCAAGAGGGCATTTTTTAATGCCCATGGCGTTTACCAATG	ACACTCTTTCCCTACACGACGCTCTTCCGATCTNNNNCCACACAACATACGAGCCGGA	TGGAGTTCAGACGTGTGCTCTTCCGATCTCATTGGTAAACGCCATGGGCAT
TAGGCTGTCCTCATC	TGTGTGTGTTCACGGTTTGT	GGG	CCACACAACATACGAGCCGGAAGCATAAAGTGTAAAGCCTGGGGTGCCTAATGAGTGAGCTAACTCACATTAATTGCGTTGCGCAGTAGGCTGTCCTCATCGTGTGTGTGTTCACGGTTTGTGGGAGCACACGACGAACCACTTAATTAACGGCACTGCGAAAAAACCCCGCCGAAGCGGGGTTTTTTGCGAAATATAATGACCCTCTTGATAACCCAAGAGGGCATTTTTTAATGCCCATGGCGTTTACCAATG	ACACTCTTTCCCTACACGACGCTCTTCCGATCTNNNNCCACACAACATACGAGCCGGA	TGGAGTTCAGACGTGTGCTCTTCCGATCTCATTGGTAAACGCCATGGGCAT
TAGGGAAACTCAACT	TGTGTGTGTTCAGGGTTTGT	GGG	CCACACAACATACGAGCCGGAAGCATAAAGTGTAAAGCCTGGGGTGCCTAATGAGTGAGCTAACTCACATTAATTGCGTTGCGCAGTAGGGAAACTCAACTGTGTGTGTGTTCAGGGTTTGTGGGAGCACACGACGAACCACTTAATTAACGGCACTGCGAAAAAACCCCGCCGAAGCGGGGTTTTTTGCGAAATATAATGACCCTCTTGATAACCCAAGAGGGCATTTTTTAATGCCCATGGCGTTTACCAATG	ACACTCTTTCCCTACACGACGCTCTTCCGATCTNNNNCCACACAACATACGAGCCGGA	TGGAGTTCAGACGTGTGCTCTTCCGATCTCATTGGTAAACGCCATGGGCAT
TAGGGGAGGAAGCAG	TGTGTGTGTTGAAGGTTTGT	GGG	CCACACAACATACGAGCCGGAAGCATAAAGTGTAAAGCCTGGGGTGCCTAATGAGTGAGCTAACTCACATTAATTGCGTTGCGCAGTAGGGGAGGAAGCAGGTGTGTGTGTTGAAGGTTTGTGGGAGCACACGACGAACCACTTAATTAACGGCACTGCGAAAAAACCCCGCCGAAGCGGGGTTTTTTGCGAAATATAATGACCCTCTTGATAACCCAAGAGGGCATTTTTTAATGCCCATGGCGTTTACCAATG	ACACTCTTTCCCTACACGACGCTCTTCCGATCTNNNNCCACACAACATACGAGCCGGA	TGGAGTTCAGACGTGTGCTCTTCCGATCTCATTGGTAAACGCCATGGGCAT
TAGTACAATCCCTCC	TGTGTGTGTTGATGGTTTGT	GGG	CCACACAACATACGAGCCGGAAGCATAAAGTGTAAAGCCTGGGGTGCCTAATGAGTGAGCTAACTCACATTAATTGCGTTGCGCAGTAGTACAATCCCTCCGTGTGTGTGTTGATGGTTTGTGGGAGCACACGACGAACCACTTAATTAACGGCACTGCGAAAAAACCCCGCCGAAGCGGGGTTTTTTGCGAAATATAATGACCCTCTTGATAACCCAAGAGGGCATTTTTTAATGCCCATGGCGTTTACCAATG	ACACTCTTTCCCTACACGACGCTCTTCCGATCTNNNNCCACACAACATACGAGCCGGA	TGGAGTTCAGACGTGTGCTCTTCCGATCTCATTGGTAAACGCCATGGGCAT
TATAACAGGTTGAGA	TGTGTGTGTTGACGGTTTGT	GGG	CCACACAACATACGAGCCGGAAGCATAAAGTGTAAAGCCTGGGGTGCCTAATGAGTGAGCTAACTCACATTAATTGCGTTGCGCAGTATAACAGGTTGAGAGTGTGTGTGTTGACGGTTTGTGGGAGCACACGACGAACCACTTAATTAACGGCACTGCGAAAAAACCCCGCCGAAGCGGGGTTTTTTGCGAAATATAATGACCCTCTTGATAACCCAAGAGGGCATTTTTTAATGCCCATGGCGTTTACCAATG	ACACTCTTTCCCTACACGACGCTCTTCCGATCTNNNNCCACACAACATACGAGCCGGA	TGGAGTTCAGACGTGTGCTCTTCCGATCTCATTGGTAAACGCCATGGGCAT
TATATTCGATTGAGT	TGTGTGTGTTGAGGGTTTGT	GGG	CCACACAACATACGAGCCGGAAGCATAAAGTGTAAAGCCTGGGGTGCCTAATGAGTGAGCTAACTCACATTAATTGCGTTGCGCAGTATATTCGATTGAGTGTGTGTGTGTTGAGGGTTTGTGGGAGCACACGACGAACCACTTAATTAACGGCACTGCGAAAAAACCCCGCCGAAGCGGGGTTTTTTGCGAAATATAATGACCCTCTTGATAACCCAAGAGGGCATTTTTTAATGCCCATGGCGTTTACCAATG	ACACTCTTTCCCTACACGACGCTCTTCCGATCTNNNNCCACACAACATACGAGCCGGA	TGGAGTTCAGACGTGTGCTCTTCCGATCTCATTGGTAAACGCCATGGGCAT
TATCGGACTGATTGC	TGTGTGTGTTGACAGTTTGT	GGG	CCACACAACATACGAGCCGGAAGCATAAAGTGTAAAGCCTGGGGTGCCTAATGAGTGAGCTAACTCACATTAATTGCGTTGCGCAGTATCGGACTGATTGCGTGTGTGTGTTGACAGTTTGTGGGAGCACACGACGAACCACTTAATTAACGGCACTGCGAAAAAACCCCGCCGAAGCGGGGTTTTTTGCGAAATATAATGACCCTCTTGATAACCCAAGAGGGCATTTTTTAATGCCCATGGCGTTTACCAATG	ACACTCTTTCCCTACACGACGCTCTTCCGATCTNNNNCCACACAACATACGAGCCGGA	TGGAGTTCAGACGTGTGCTCTTCCGATCTCATTGGTAAACGCCATGGGCAT
TATCGTCCAGTAGTG	TGTGTGTGTTGACTGTTTGT	GGG	CCACACAACATACGAGCCGGAAGCATAAAGTGTAAAGCCTGGGGTGCCTAATGAGTGAGCTAACTCACATTAATTGCGTTGCGCAGTATCGTCCAGTAGTGGTGTGTGTGTTGACTGTTTGTGGGAGCACACGACGAACCACTTAATTAACGGCACTGCGAAAAAACCCCGCCGAAGCGGGGTTTTTTGCGAAATATAATGACCCTCTTGATAACCCAAGAGGGCATTTTTTAATGCCCATGGCGTTTACCAATG	ACACTCTTTCCCTACACGACGCTCTTCCGATCTNNNNCCACACAACATACGAGCCGGA	TGGAGTTCAGACGTGTGCTCTTCCGATCTCATTGGTAAACGCCATGGGCAT
TATGATGAGTCTAAG	TGTGTGTGTTGACCGTTTGT	GGG	CCACACAACATACGAGCCGGAAGCATAAAGTGTAAAGCCTGGGGTGCCTAATGAGTGAGCTAACTCACATTAATTGCGTTGCGCAGTATGATGAGTCTAAGGTGTGTGTGTTGACCGTTTGTGGGAGCACACGACGAACCACTTAATTAACGGCACTGCGAAAAAACCCCGCCGAAGCGGGGTTTTTTGCGAAATATAATGACCCTCTTGATAACCCAAGAGGGCATTTTTTAATGCCCATGGCGTTTACCAATG	ACACTCTTTCCCTACACGACGCTCTTCCGATCTNNNNCCACACAACATACGAGCCGGA	TGGAGTTCAGACGTGTGCTCTTCCGATCTCATTGGTAAACGCCATGGGCAT
TATGCCGGATTGTGC	TGTGTGTGTTGACGGTTTGT	GGG	CCACACAACATACGAGCCGGAAGCATAAAGTGTAAAGCCTGGGGTGCCTAATGAGTGAGCTAACTCACATTAATTGCGTTGCGCAGTATGCCGGATTGTGCGTGTGTGTGTTGACGGTTTGTGGGAGCACACGACGAACCACTTAATTAACGGCACTGCGAAAAAACCCCGCCGAAGCGGGGTTTTTTGCGAAATATAATGACCCTCTTGATAACCCAAGAGGGCATTTTTTAATGCCCATGGCGTTTACCAATG	ACACTCTTTCCCTACACGACGCTCTTCCGATCTNNNNCCACACAACATACGAGCCGGA	TGGAGTTCAGACGTGTGCTCTTCCGATCTCATTGGTAAACGCCATGGGCAT
TATTAGGTCGTACTC	TGTGTGTGTTGTCAGTTTGT	GGG	CCACACAACATACGAGCCGGAAGCATAAAGTGTAAAGCCTGGGGTGCCTAATGAGTGAGCTAACTCACATTAATTGCGTTGCGCAGTATTAGGTCGTACTCGTGTGTGTGTTGTCAGTTTGTGGGAGCACACGACGAACCACTTAATTAACGGCACTGCGAAAAAACCCCGCCGAAGCGGGGTTTTTTGCGAAATATAATGACCCTCTTGATAACCCAAGAGGGCATTTTTTAATGCCCATGGCGTTTACCAATG	ACACTCTTTCCCTACACGACGCTCTTCCGATCTNNNNCCACACAACATACGAGCCGGA	TGGAGTTCAGACGTGTGCTCTTCCGATCTCATTGGTAAACGCCATGGGCAT
TCAATGGTAGATCGA	TGTGTGTGTTGTCTGTTTGT	GGG	CCACACAACATACGAGCCGGAAGCATAAAGTGTAAAGCCTGGGGTGCCTAATGAGTGAGCTAACTCACATTAATTGCGTTGCGCAGTCAATGGTAGATCGAGTGTGTGTGTTGTCTGTTTGTGGGAGCACACGACGAACCACTTAATTAACGGCACTGCGAAAAAACCCCGCCGAAGCGGGGTTTTTTGCGAAATATAATGACCCTCTTGATAACCCAAGAGGGCATTTTTTAATGCCCATGGCGTTTACCAATG	ACACTCTTTCCCTACACGACGCTCTTCCGATCTNNNNCCACACAACATACGAGCCGGA	TGGAGTTCAGACGTGTGCTCTTCCGATCTCATTGGTAAACGCCATGGGCAT
TCAGGTATCCATTTG	TGTGTGTGTTGTCCGTTTGT	GGG	CCACACAACATACGAGCCGGAAGCATAAAGTGTAAAGCCTGGGGTGCCTAATGAGTGAGCTAACTCACATTAATTGCGTTGCGCAGTCAGGTATCCATTTGGTGTGTGTGTTGTCCGTTTGTGGGAGCACACGACGAACCACTTAATTAACGGCACTGCGAAAAAACCCCGCCGAAGCGGGGTTTTTTGCGAAATATAATGACCCTCTTGATAACCCAAGAGGGCATTTTTTAATGCCCATGGCGTTTACCAATG	ACACTCTTTCCCTACACGACGCTCTTCCGATCTNNNNCCACACAACATACGAGCCGGA	TGGAGTTCAGACGTGTGCTCTTCCGATCTCATTGGTAAACGCCATGGGCAT
TCAGTTTCACTGGAC	TGTGTGTGTTGTCGGTTTGT	GGG	CCACACAACATACGAGCCGGAAGCATAAAGTGTAAAGCCTGGGGTGCCTAATGAGTGAGCTAACTCACATTAATTGCGTTGCGCAGTCAGTTTCACTGGACGTGTGTGTGTTGTCGGTTTGTGGGAGCACACGACGAACCACTTAATTAACGGCACTGCGAAAAAACCCCGCCGAAGCGGGGTTTTTTGCGAAATATAATGACCCTCTTGATAACCCAAGAGGGCATTTTTTAATGCCCATGGCGTTTACCAATG	ACACTCTTTCCCTACACGACGCTCTTCCGATCTNNNNCCACACAACATACGAGCCGGA	TGGAGTTCAGACGTGTGCTCTTCCGATCTCATTGGTAAACGCCATGGGCAT
TCATACCGTGTCAGG	TGTGTGTGTTGCCAGTTTGT	GGG	CCACACAACATACGAGCCGGAAGCATAAAGTGTAAAGCCTGGGGTGCCTAATGAGTGAGCTAACTCACATTAATTGCGTTGCGCAGTCATACCGTGTCAGGGTGTGTGTGTTGCCAGTTTGTGGGAGCACACGACGAACCACTTAATTAACGGCACTGCGAAAAAACCCCGCCGAAGCGGGGTTTTTTGCGAAATATAATGACCCTCTTGATAACCCAAGAGGGCATTTTTTAATGCCCATGGCGTTTACCAATG	ACACTCTTTCCCTACACGACGCTCTTCCGATCTNNNNCCACACAACATACGAGCCGGA	TGGAGTTCAGACGTGTGCTCTTCCGATCTCATTGGTAAACGCCATGGGCAT
TCATCTGAACCTGAA	TGTGTGTGTTGCCTGTTTGT	GGG	CCACACAACATACGAGCCGGAAGCATAAAGTGTAAAGCCTGGGGTGCCTAATGAGTGAGCTAACTCACATTAATTGCGTTGCGCAGTCATCTGAACCTGAAGTGTGTGTGTTGCCTGTTTGTGGGAGCACACGACGAACCACTTAATTAACGGCACTGCGAAAAAACCCCGCCGAAGCGGGGTTTTTTGCGAAATATAATGACCCTCTTGATAACCCAAGAGGGCATTTTTTAATGCCCATGGCGTTTACCAATG	ACACTCTTTCCCTACACGACGCTCTTCCGATCTNNNNCCACACAACATACGAGCCGGA	TGGAGTTCAGACGTGTGCTCTTCCGATCTCATTGGTAAACGCCATGGGCAT
TCCAACTCCTCGACA	TGTGTGTGTTGCCCGTTTGT	GGG	CCACACAACATACGAGCCGGAAGCATAAAGTGTAAAGCCTGGGGTGCCTAATGAGTGAGCTAACTCACATTAATTGCGTTGCGCAGTCCAACTCCTCGACAGTGTGTGTGTTGCCCGTTTGTGGGAGCACACGACGAACCACTTAATTAACGGCACTGCGAAAAAACCCCGCCGAAGCGGGGTTTTTTGCGAAATATAATGACCCTCTTGATAACCCAAGAGGGCATTTTTTAATGCCCATGGCGTTTACCAATG	ACACTCTTTCCCTACACGACGCTCTTCCGATCTNNNNCCACACAACATACGAGCCGGA	TGGAGTTCAGACGTGTGCTCTTCCGATCTCATTGGTAAACGCCATGGGCAT
TCCACACGCACCATC	TGTGTGTGTTGCCGGTTTGT	GGG	CCACACAACATACGAGCCGGAAGCATAAAGTGTAAAGCCTGGGGTGCCTAATGAGTGAGCTAACTCACATTAATTGCGTTGCGCAGTCCACACGCACCATCGTGTGTGTGTTGCCGGTTTGTGGGAGCACACGACGAACCACTTAATTAACGGCACTGCGAAAAAACCCCGCCGAAGCGGGGTTTTTTGCGAAATATAATGACCCTCTTGATAACCCAAGAGGGCATTTTTTAATGCCCATGGCGTTTACCAATG	ACACTCTTTCCCTACACGACGCTCTTCCGATCTNNNNCCACACAACATACGAGCCGGA	TGGAGTTCAGACGTGTGCTCTTCCGATCTCATTGGTAAACGCCATGGGCAT
TCCATATAGTGACGC	TGTGTGTGTTGGCAGTTTGT	GGG	CCACACAACATACGAGCCGGAAGCATAAAGTGTAAAGCCTGGGGTGCCTAATGAGTGAGCTAACTCACATTAATTGCGTTGCGCAGTCCATATAGTGACGCGTGTGTGTGTTGGCAGTTTGTGGGAGCACACGACGAACCACTTAATTAACGGCACTGCGAAAAAACCCCGCCGAAGCGGGGTTTTTTGCGAAATATAATGACCCTCTTGATAACCCAAGAGGGCATTTTTTAATGCCCATGGCGTTTACCAATG	ACACTCTTTCCCTACACGACGCTCTTCCGATCTNNNNCCACACAACATACGAGCCGGA	TGGAGTTCAGACGTGTGCTCTTCCGATCTCATTGGTAAACGCCATGGGCAT
TCCATGAATGCCGCG	TGTGTGTGTTGGCTGTTTGT	GGG	CCACACAACATACGAGCCGGAAGCATAAAGTGTAAAGCCTGGGGTGCCTAATGAGTGAGCTAACTCACATTAATTGCGTTGCGCAGTCCATGAATGCCGCGGTGTGTGTGTTGGCTGTTTGTGGGAGCACACGACGAACCACTTAATTAACGGCACTGCGAAAAAACCCCGCCGAAGCGGGGTTTTTTGCGAAATATAATGACCCTCTTGATAACCCAAGAGGGCATTTTTTAATGCCCATGGCGTTTACCAATG	ACACTCTTTCCCTACACGACGCTCTTCCGATCTNNNNCCACACAACATACGAGCCGGA	TGGAGTTCAGACGTGTGCTCTTCCGATCTCATTGGTAAACGCCATGGGCAT
TCCGCCCATTCATAG	TGTGTGTGTTGGCCGTTTGT	GGG	CCACACAACATACGAGCCGGAAGCATAAAGTGTAAAGCCTGGGGTGCCTAATGAGTGAGCTAACTCACATTAATTGCGTTGCGCAGTCCGCCCATTCATAGGTGTGTGTGTTGGCCGTTTGTGGGAGCACACGACGAACCACTTAATTAACGGCACTGCGAAAAAACCCCGCCGAAGCGGGGTTTTTTGCGAAATATAATGACCCTCTTGATAACCCAAGAGGGCATTTTTTAATGCCCATGGCGTTTACCAATG	ACACTCTTTCCCTACACGACGCTCTTCCGATCTNNNNCCACACAACATACGAGCCGGA	TGGAGTTCAGACGTGTGCTCTTCCGATCTCATTGGTAAACGCCATGGGCAT
TCCGCGCCGTTTGAG	TGTGTGTGTTGGCGGTTTGT	GGG	CCACACAACATACGAGCCGGAAGCATAAAGTGTAAAGCCTGGGGTGCCTAATGAGTGAGCTAACTCACATTAATTGCGTTGCGCAGTCCGCGCCGTTTGAGGTGTGTGTGTTGGCGGTTTGTGGGAGCACACGACGAACCACTTAATTAACGGCACTGCGAAAAAACCCCGCCGAAGCGGGGTTTTTTGCGAAATATAATGACCCTCTTGATAACCCAAGAGGGCATTTTTTAATGCCCATGGCGTTTACCAATG	ACACTCTTTCCCTACACGACGCTCTTCCGATCTNNNNCCACACAACATACGAGCCGGA	TGGAGTTCAGACGTGTGCTCTTCCGATCTCATTGGTAAACGCCATGGGCAT
TCCGTCCGCTCGGAT	TGTGTGTGTTGAAAGTTTGT	GGG	CCACACAACATACGAGCCGGAAGCATAAAGTGTAAAGCCTGGGGTGCCTAATGAGTGAGCTAACTCACATTAATTGCGTTGCGCAGTCCGTCCGCTCGGATGTGTGTGTGTTGAAAGTTTGTGGGAGCACACGACGAACCACTTAATTAACGGCACTGCGAAAAAACCCCGCCGAAGCGGGGTTTTTTGCGAAATATAATGACCCTCTTGATAACCCAAGAGGGCATTTTTTAATGCCCATGGCGTTTACCAATG	ACACTCTTTCCCTACACGACGCTCTTCCGATCTNNNNCCACACAACATACGAGCCGGA	TGGAGTTCAGACGTGTGCTCTTCCGATCTCATTGGTAAACGCCATGGGCAT
TCCTAAGGAACTGCA	TGTGTGTGTTGAATGTTTGT	GGG	CCACACAACATACGAGCCGGAAGCATAAAGTGTAAAGCCTGGGGTGCCTAATGAGTGAGCTAACTCACATTAATTGCGTTGCGCAGTCCTAAGGAACTGCAGTGTGTGTGTTGAATGTTTGTGGGAGCACACGACGAACCACTTAATTAACGGCACTGCGAAAAAACCCCGCCGAAGCGGGGTTTTTTGCGAAATATAATGACCCTCTTGATAACCCAAGAGGGCATTTTTTAATGCCCATGGCGTTTACCAATG	ACACTCTTTCCCTACACGACGCTCTTCCGATCTNNNNCCACACAACATACGAGCCGGA	TGGAGTTCAGACGTGTGCTCTTCCGATCTCATTGGTAAACGCCATGGGCAT
TCGATGCCTTAAAGT	TGTGTGTGTTGAACGTTTGT	GGG	CCACACAACATACGAGCCGGAAGCATAAAGTGTAAAGCCTGGGGTGCCTAATGAGTGAGCTAACTCACATTAATTGCGTTGCGCAGTCGATGCCTTAAAGTGTGTGTGTGTTGAACGTTTGTGGGAGCACACGACGAACCACTTAATTAACGGCACTGCGAAAAAACCCCGCCGAAGCGGGGTTTTTTGCGAAATATAATGACCCTCTTGATAACCCAAGAGGGCATTTTTTAATGCCCATGGCGTTTACCAATG	ACACTCTTTCCCTACACGACGCTCTTCCGATCTNNNNCCACACAACATACGAGCCGGA	TGGAGTTCAGACGTGTGCTCTTCCGATCTCATTGGTAAACGCCATGGGCAT
TCGCGATACAGCTGT	TGTGTGTGTTGAAGGTTTGT	GGG	CCACACAACATACGAGCCGGAAGCATAAAGTGTAAAGCCTGGGGTGCCTAATGAGTGAGCTAACTCACATTAATTGCGTTGCGCAGTCGCGATACAGCTGTGTGTGTGTGTTGAAGGTTTGTGGGAGCACACGACGAACCACTTAATTAACGGCACTGCGAAAAAACCCCGCCGAAGCGGGGTTTTTTGCGAAATATAATGACCCTCTTGATAACCCAAGAGGGCATTTTTTAATGCCCATGGCGTTTACCAATG	ACACTCTTTCCCTACACGACGCTCTTCCGATCTNNNNCCACACAACATACGAGCCGGA	TGGAGTTCAGACGTGTGCTCTTCCGATCTCATTGGTAAACGCCATGGGCAT
TCGCTACCACGACTC	TGTGTGTGTTGTAAGTTTGT	GGG	CCACACAACATACGAGCCGGAAGCATAAAGTGTAAAGCCTGGGGTGCCTAATGAGTGAGCTAACTCACATTAATTGCGTTGCGCAGTCGCTACCACGACTCGTGTGTGTGTTGTAAGTTTGTGGGAGCACACGACGAACCACTTAATTAACGGCACTGCGAAAAAACCCCGCCGAAGCGGGGTTTTTTGCGAAATATAATGACCCTCTTGATAACCCAAGAGGGCATTTTTTAATGCCCATGGCGTTTACCAATG	ACACTCTTTCCCTACACGACGCTCTTCCGATCTNNNNCCACACAACATACGAGCCGGA	TGGAGTTCAGACGTGTGCTCTTCCGATCTCATTGGTAAACGCCATGGGCAT
TCGGACATTCGTGAA	TGTGTGTGTTGTATGTTTGT	GGG	CCACACAACATACGAGCCGGAAGCATAAAGTGTAAAGCCTGGGGTGCCTAATGAGTGAGCTAACTCACATTAATTGCGTTGCGCAGTCGGACATTCGTGAAGTGTGTGTGTTGTATGTTTGTGGGAGCACACGACGAACCACTTAATTAACGGCACTGCGAAAAAACCCCGCCGAAGCGGGGTTTTTTGCGAAATATAATGACCCTCTTGATAACCCAAGAGGGCATTTTTTAATGCCCATGGCGTTTACCAATG	ACACTCTTTCCCTACACGACGCTCTTCCGATCTNNNNCCACACAACATACGAGCCGGA	TGGAGTTCAGACGTGTGCTCTTCCGATCTCATTGGTAAACGCCATGGGCAT
TCGGCGGTAACAGGG	TGTGTGTGTTGTACGTTTGT	GGG	CCACACAACATACGAGCCGGAAGCATAAAGTGTAAAGCCTGGGGTGCCTAATGAGTGAGCTAACTCACATTAATTGCGTTGCGCAGTCGGCGGTAACAGGGGTGTGTGTGTTGTACGTTTGTGGGAGCACACGACGAACCACTTAATTAACGGCACTGCGAAAAAACCCCGCCGAAGCGGGGTTTTTTGCGAAATATAATGACCCTCTTGATAACCCAAGAGGGCATTTTTTAATGCCCATGGCGTTTACCAATG	ACACTCTTTCCCTACACGACGCTCTTCCGATCTNNNNCCACACAACATACGAGCCGGA	TGGAGTTCAGACGTGTGCTCTTCCGATCTCATTGGTAAACGCCATGGGCAT
TCGGGACCTACCACT	TGTGTGTGTTGTAGGTTTGT	GGG	CCACACAACATACGAGCCGGAAGCATAAAGTGTAAAGCCTGGGGTGCCTAATGAGTGAGCTAACTCACATTAATTGCGTTGCGCAGTCGGGACCTACCACTGTGTGTGTGTTGTAGGTTTGTGGGAGCACACGACGAACCACTTAATTAACGGCACTGCGAAAAAACCCCGCCGAAGCGGGGTTTTTTGCGAAATATAATGACCCTCTTGATAACCCAAGAGGGCATTTTTTAATGCCCATGGCGTTTACCAATG	ACACTCTTTCCCTACACGACGCTCTTCCGATCTNNNNCCACACAACATACGAGCCGGA	TGGAGTTCAGACGTGTGCTCTTCCGATCTCATTGGTAAACGCCATGGGCAT
TCGTACGTCCAGTAA	TGTGTGTGTTGCAAGTTTGT	GGG	CCACACAACATACGAGCCGGAAGCATAAAGTGTAAAGCCTGGGGTGCCTAATGAGTGAGCTAACTCACATTAATTGCGTTGCGCAGTCGTACGTCCAGTAAGTGTGTGTGTTGCAAGTTTGTGGGAGCACACGACGAACCACTTAATTAACGGCACTGCGAAAAAACCCCGCCGAAGCGGGGTTTTTTGCGAAATATAATGACCCTCTTGATAACCCAAGAGGGCATTTTTTAATGCCCATGGCGTTTACCAATG	ACACTCTTTCCCTACACGACGCTCTTCCGATCTNNNNCCACACAACATACGAGCCGGA	TGGAGTTCAGACGTGTGCTCTTCCGATCTCATTGGTAAACGCCATGGGCAT
TCTAAACACTAGATC	TGTGTGTGTTGCATGTTTGT	GGG	CCACACAACATACGAGCCGGAAGCATAAAGTGTAAAGCCTGGGGTGCCTAATGAGTGAGCTAACTCACATTAATTGCGTTGCGCAGTCTAAACACTAGATCGTGTGTGTGTTGCATGTTTGTGGGAGCACACGACGAACCACTTAATTAACGGCACTGCGAAAAAACCCCGCCGAAGCGGGGTTTTTTGCGAAATATAATGACCCTCTTGATAACCCAAGAGGGCATTTTTTAATGCCCATGGCGTTTACCAATG	ACACTCTTTCCCTACACGACGCTCTTCCGATCTNNNNCCACACAACATACGAGCCGGA	TGGAGTTCAGACGTGTGCTCTTCCGATCTCATTGGTAAACGCCATGGGCAT
TCTAACCAACATAAA	TGTGTGTGTTGCACGTTTGT	GGG	CCACACAACATACGAGCCGGAAGCATAAAGTGTAAAGCCTGGGGTGCCTAATGAGTGAGCTAACTCACATTAATTGCGTTGCGCAGTCTAACCAACATAAAGTGTGTGTGTTGCACGTTTGTGGGAGCACACGACGAACCACTTAATTAACGGCACTGCGAAAAAACCCCGCCGAAGCGGGGTTTTTTGCGAAATATAATGACCCTCTTGATAACCCAAGAGGGCATTTTTTAATGCCCATGGCGTTTACCAATG	ACACTCTTTCCCTACACGACGCTCTTCCGATCTNNNNCCACACAACATACGAGCCGGA	TGGAGTTCAGACGTGTGCTCTTCCGATCTCATTGGTAAACGCCATGGGCAT
TCTAGCACGGGTGCA	TGTGTGTGTTGCAGGTTTGT	GGG	CCACACAACATACGAGCCGGAAGCATAAAGTGTAAAGCCTGGGGTGCCTAATGAGTGAGCTAACTCACATTAATTGCGTTGCGCAGTCTAGCACGGGTGCAGTGTGTGTGTTGCAGGTTTGTGGGAGCACACGACGAACCACTTAATTAACGGCACTGCGAAAAAACCCCGCCGAAGCGGGGTTTTTTGCGAAATATAATGACCCTCTTGATAACCCAAGAGGGCATTTTTTAATGCCCATGGCGTTTACCAATG	ACACTCTTTCCCTACACGACGCTCTTCCGATCTNNNNCCACACAACATACGAGCCGGA	TGGAGTTCAGACGTGTGCTCTTCCGATCTCATTGGTAAACGCCATGGGCAT
TCTGCCGAGCATCCT	TGTGTGTGTTGGAAGTTTGT	GGG	CCACACAACATACGAGCCGGAAGCATAAAGTGTAAAGCCTGGGGTGCCTAATGAGTGAGCTAACTCACATTAATTGCGTTGCGCAGTCTGCCGAGCATCCTGTGTGTGTGTTGGAAGTTTGTGGGAGCACACGACGAACCACTTAATTAACGGCACTGCGAAAAAACCCCGCCGAAGCGGGGTTTTTTGCGAAATATAATGACCCTCTTGATAACCCAAGAGGGCATTTTTTAATGCCCATGGCGTTTACCAATG	ACACTCTTTCCCTACACGACGCTCTTCCGATCTNNNNCCACACAACATACGAGCCGGA	TGGAGTTCAGACGTGTGCTCTTCCGATCTCATTGGTAAACGCCATGGGCAT
TCTGTTAGTGTCTAG	TGTGTGTGTTGGATGTTTGT	GGG	CCACACAACATACGAGCCGGAAGCATAAAGTGTAAAGCCTGGGGTGCCTAATGAGTGAGCTAACTCACATTAATTGCGTTGCGCAGTCTGTTAGTGTCTAGGTGTGTGTGTTGGATGTTTGTGGGAGCACACGACGAACCACTTAATTAACGGCACTGCGAAAAAACCCCGCCGAAGCGGGGTTTTTTGCGAAATATAATGACCCTCTTGATAACCCAAGAGGGCATTTTTTAATGCCCATGGCGTTTACCAATG	ACACTCTTTCCCTACACGACGCTCTTCCGATCTNNNNCCACACAACATACGAGCCGGA	TGGAGTTCAGACGTGTGCTCTTCCGATCTCATTGGTAAACGCCATGGGCAT
TCTTACCTCGGACTC	TGTGTGTGTTGGACGTTTGT	GGG	CCACACAACATACGAGCCGGAAGCATAAAGTGTAAAGCCTGGGGTGCCTAATGAGTGAGCTAACTCACATTAATTGCGTTGCGCAGTCTTACCTCGGACTCGTGTGTGTGTTGGACGTTTGTGGGAGCACACGACGAACCACTTAATTAACGGCACTGCGAAAAAACCCCGCCGAAGCGGGGTTTTTTGCGAAATATAATGACCCTCTTGATAACCCAAGAGGGCATTTTTTAATGCCCATGGCGTTTACCAATG	ACACTCTTTCCCTACACGACGCTCTTCCGATCTNNNNCCACACAACATACGAGCCGGA	TGGAGTTCAGACGTGTGCTCTTCCGATCTCATTGGTAAACGCCATGGGCAT
TCTTCGAGGAACAAG	TGTGTGTGTTGGAGGTTTGT	GGG	CCACACAACATACGAGCCGGAAGCATAAAGTGTAAAGCCTGGGGTGCCTAATGAGTGAGCTAACTCACATTAATTGCGTTGCGCAGTCTTCGAGGAACAAGGTGTGTGTGTTGGAGGTTTGTGGGAGCACACGACGAACCACTTAATTAACGGCACTGCGAAAAAACCCCGCCGAAGCGGGGTTTTTTGCGAAATATAATGACCCTCTTGATAACCCAAGAGGGCATTTTTTAATGCCCATGGCGTTTACCAATG	ACACTCTTTCCCTACACGACGCTCTTCCGATCTNNNNCCACACAACATACGAGCCGGA	TGGAGTTCAGACGTGTGCTCTTCCGATCTCATTGGTAAACGCCATGGGCAT
TCTTTACTCGACTAG	TGTGTGTGTTGGACATTTGT	GGG	CCACACAACATACGAGCCGGAAGCATAAAGTGTAAAGCCTGGGGTGCCTAATGAGTGAGCTAACTCACATTAATTGCGTTGCGCAGTCTTTACTCGACTAGGTGTGTGTGTTGGACATTTGTGGGAGCACACGACGAACCACTTAATTAACGGCACTGCGAAAAAACCCCGCCGAAGCGGGGTTTTTTGCGAAATATAATGACCCTCTTGATAACCCAAGAGGGCATTTTTTAATGCCCATGGCGTTTACCAATG	ACACTCTTTCCCTACACGACGCTCTTCCGATCTNNNNCCACACAACATACGAGCCGGA	TGGAGTTCAGACGTGTGCTCTTCCGATCTCATTGGTAAACGCCATGGGCAT
TGAAACACATATATT	TGTGTGTGTTGGACTTTTGT	GGG	CCACACAACATACGAGCCGGAAGCATAAAGTGTAAAGCCTGGGGTGCCTAATGAGTGAGCTAACTCACATTAATTGCGTTGCGCAGTGAAACACATATATTGTGTGTGTGTTGGACTTTTGTGGGAGCACACGACGAACCACTTAATTAACGGCACTGCGAAAAAACCCCGCCGAAGCGGGGTTTTTTGCGAAATATAATGACCCTCTTGATAACCCAAGAGGGCATTTTTTAATGCCCATGGCGTTTACCAATG	ACACTCTTTCCCTACACGACGCTCTTCCGATCTNNNNCCACACAACATACGAGCCGGA	TGGAGTTCAGACGTGTGCTCTTCCGATCTCATTGGTAAACGCCATGGGCAT
TGACCACATATTTAG	TGTGTGTGTTGGACCTTTGT	GGG	CCACACAACATACGAGCCGGAAGCATAAAGTGTAAAGCCTGGGGTGCCTAATGAGTGAGCTAACTCACATTAATTGCGTTGCGCAGTGACCACATATTTAGGTGTGTGTGTTGGACCTTTGTGGGAGCACACGACGAACCACTTAATTAACGGCACTGCGAAAAAACCCCGCCGAAGCGGGGTTTTTTGCGAAATATAATGACCCTCTTGATAACCCAAGAGGGCATTTTTTAATGCCCATGGCGTTTACCAATG	ACACTCTTTCCCTACACGACGCTCTTCCGATCTNNNNCCACACAACATACGAGCCGGA	TGGAGTTCAGACGTGTGCTCTTCCGATCTCATTGGTAAACGCCATGGGCAT
TGATGATTCGCGATG	TGTGTGTGTTGGACGTTTGT	GGG	CCACACAACATACGAGCCGGAAGCATAAAGTGTAAAGCCTGGGGTGCCTAATGAGTGAGCTAACTCACATTAATTGCGTTGCGCAGTGATGATTCGCGATGGTGTGTGTGTTGGACGTTTGTGGGAGCACACGACGAACCACTTAATTAACGGCACTGCGAAAAAACCCCGCCGAAGCGGGGTTTTTTGCGAAATATAATGACCCTCTTGATAACCCAAGAGGGCATTTTTTAATGCCCATGGCGTTTACCAATG	ACACTCTTTCCCTACACGACGCTCTTCCGATCTNNNNCCACACAACATACGAGCCGGA	TGGAGTTCAGACGTGTGCTCTTCCGATCTCATTGGTAAACGCCATGGGCAT
TGCACGACCCTGTGG	TGTGTGTGTTGGTCATTTGT	GGG	CCACACAACATACGAGCCGGAAGCATAAAGTGTAAAGCCTGGGGTGCCTAATGAGTGAGCTAACTCACATTAATTGCGTTGCGCAGTGCACGACCCTGTGGGTGTGTGTGTTGGTCATTTGTGGGAGCACACGACGAACCACTTAATTAACGGCACTGCGAAAAAACCCCGCCGAAGCGGGGTTTTTTGCGAAATATAATGACCCTCTTGATAACCCAAGAGGGCATTTTTTAATGCCCATGGCGTTTACCAATG	ACACTCTTTCCCTACACGACGCTCTTCCGATCTNNNNCCACACAACATACGAGCCGGA	TGGAGTTCAGACGTGTGCTCTTCCGATCTCATTGGTAAACGCCATGGGCAT
TGCATTAACGTTACC	TGTGTGTGTTGGTCTTTTGT	GGG	CCACACAACATACGAGCCGGAAGCATAAAGTGTAAAGCCTGGGGTGCCTAATGAGTGAGCTAACTCACATTAATTGCGTTGCGCAGTGCATTAACGTTACCGTGTGTGTGTTGGTCTTTTGTGGGAGCACACGACGAACCACTTAATTAACGGCACTGCGAAAAAACCCCGCCGAAGCGGGGTTTTTTGCGAAATATAATGACCCTCTTGATAACCCAAGAGGGCATTTTTTAATGCCCATGGCGTTTACCAATG	ACACTCTTTCCCTACACGACGCTCTTCCGATCTNNNNCCACACAACATACGAGCCGGA	TGGAGTTCAGACGTGTGCTCTTCCGATCTCATTGGTAAACGCCATGGGCAT
TGCCCCGGGGAATGC	TGTGTGTGTTGGTCCTTTGT	GGG	CCACACAACATACGAGCCGGAAGCATAAAGTGTAAAGCCTGGGGTGCCTAATGAGTGAGCTAACTCACATTAATTGCGTTGCGCAGTGCCCCGGGGAATGCGTGTGTGTGTTGGTCCTTTGTGGGAGCACACGACGAACCACTTAATTAACGGCACTGCGAAAAAACCCCGCCGAAGCGGGGTTTTTTGCGAAATATAATGACCCTCTTGATAACCCAAGAGGGCATTTTTTAATGCCCATGGCGTTTACCAATG	ACACTCTTTCCCTACACGACGCTCTTCCGATCTNNNNCCACACAACATACGAGCCGGA	TGGAGTTCAGACGTGTGCTCTTCCGATCTCATTGGTAAACGCCATGGGCAT
TGCCTTCGCATGTTT	TGTGTGTGTTGGTCGTTTGT	GGG	CCACACAACATACGAGCCGGAAGCATAAAGTGTAAAGCCTGGGGTGCCTAATGAGTGAGCTAACTCACATTAATTGCGTTGCGCAGTGCCTTCGCATGTTTGTGTGTGTGTTGGTCGTTTGTGGGAGCACACGACGAACCACTTAATTAACGGCACTGCGAAAAAACCCCGCCGAAGCGGGGTTTTTTGCGAAATATAATGACCCTCTTGATAACCCAAGAGGGCATTTTTTAATGCCCATGGCGTTTACCAATG	ACACTCTTTCCCTACACGACGCTCTTCCGATCTNNNNCCACACAACATACGAGCCGGA	TGGAGTTCAGACGTGTGCTCTTCCGATCTCATTGGTAAACGCCATGGGCAT
TGCTAACACGCTCAT	TGTGTGTGTTGGCCATTTGT	GGG	CCACACAACATACGAGCCGGAAGCATAAAGTGTAAAGCCTGGGGTGCCTAATGAGTGAGCTAACTCACATTAATTGCGTTGCGCAGTGCTAACACGCTCATGTGTGTGTGTTGGCCATTTGTGGGAGCACACGACGAACCACTTAATTAACGGCACTGCGAAAAAACCCCGCCGAAGCGGGGTTTTTTGCGAAATATAATGACCCTCTTGATAACCCAAGAGGGCATTTTTTAATGCCCATGGCGTTTACCAATG	ACACTCTTTCCCTACACGACGCTCTTCCGATCTNNNNCCACACAACATACGAGCCGGA	TGGAGTTCAGACGTGTGCTCTTCCGATCTCATTGGTAAACGCCATGGGCAT
TGCTATGAAGGTCTG	TGTGTGTGTTGGCCTTTTGT	GGG	CCACACAACATACGAGCCGGAAGCATAAAGTGTAAAGCCTGGGGTGCCTAATGAGTGAGCTAACTCACATTAATTGCGTTGCGCAGTGCTATGAAGGTCTGGTGTGTGTGTTGGCCTTTTGTGGGAGCACACGACGAACCACTTAATTAACGGCACTGCGAAAAAACCCCGCCGAAGCGGGGTTTTTTGCGAAATATAATGACCCTCTTGATAACCCAAGAGGGCATTTTTTAATGCCCATGGCGTTTACCAATG	ACACTCTTTCCCTACACGACGCTCTTCCGATCTNNNNCCACACAACATACGAGCCGGA	TGGAGTTCAGACGTGTGCTCTTCCGATCTCATTGGTAAACGCCATGGGCAT
TGCTGAAGCGCGCCC	TGTGTGTGTTGGCCCTTTGT	GGG	CCACACAACATACGAGCCGGAAGCATAAAGTGTAAAGCCTGGGGTGCCTAATGAGTGAGCTAACTCACATTAATTGCGTTGCGCAGTGCTGAAGCGCGCCCGTGTGTGTGTTGGCCCTTTGTGGGAGCACACGACGAACCACTTAATTAACGGCACTGCGAAAAAACCCCGCCGAAGCGGGGTTTTTTGCGAAATATAATGACCCTCTTGATAACCCAAGAGGGCATTTTTTAATGCCCATGGCGTTTACCAATG	ACACTCTTTCCCTACACGACGCTCTTCCGATCTNNNNCCACACAACATACGAGCCGGA	TGGAGTTCAGACGTGTGCTCTTCCGATCTCATTGGTAAACGCCATGGGCAT
TGCTGTCTTCGATGA	TGTGTGTGTTGGCCGTTTGT	GGG	CCACACAACATACGAGCCGGAAGCATAAAGTGTAAAGCCTGGGGTGCCTAATGAGTGAGCTAACTCACATTAATTGCGTTGCGCAGTGCTGTCTTCGATGAGTGTGTGTGTTGGCCGTTTGTGGGAGCACACGACGAACCACTTAATTAACGGCACTGCGAAAAAACCCCGCCGAAGCGGGGTTTTTTGCGAAATATAATGACCCTCTTGATAACCCAAGAGGGCATTTTTTAATGCCCATGGCGTTTACCAATG	ACACTCTTTCCCTACACGACGCTCTTCCGATCTNNNNCCACACAACATACGAGCCGGA	TGGAGTTCAGACGTGTGCTCTTCCGATCTCATTGGTAAACGCCATGGGCAT
TGGCCCCGCTACACT	TGTGTGTGTTGGGCATTTGT	GGG	CCACACAACATACGAGCCGGAAGCATAAAGTGTAAAGCCTGGGGTGCCTAATGAGTGAGCTAACTCACATTAATTGCGTTGCGCAGTGGCCCCGCTACACTGTGTGTGTGTTGGGCATTTGTGGGAGCACACGACGAACCACTTAATTAACGGCACTGCGAAAAAACCCCGCCGAAGCGGGGTTTTTTGCGAAATATAATGACCCTCTTGATAACCCAAGAGGGCATTTTTTAATGCCCATGGCGTTTACCAATG	ACACTCTTTCCCTACACGACGCTCTTCCGATCTNNNNCCACACAACATACGAGCCGGA	TGGAGTTCAGACGTGTGCTCTTCCGATCTCATTGGTAAACGCCATGGGCAT
TGGCCTGGTCGGGTT	TGTGTGTGTTGGGCTTTTGT	GGG	CCACACAACATACGAGCCGGAAGCATAAAGTGTAAAGCCTGGGGTGCCTAATGAGTGAGCTAACTCACATTAATTGCGTTGCGCAGTGGCCTGGTCGGGTTGTGTGTGTGTTGGGCTTTTGTGGGAGCACACGACGAACCACTTAATTAACGGCACTGCGAAAAAACCCCGCCGAAGCGGGGTTTTTTGCGAAATATAATGACCCTCTTGATAACCCAAGAGGGCATTTTTTAATGCCCATGGCGTTTACCAATG	ACACTCTTTCCCTACACGACGCTCTTCCGATCTNNNNCCACACAACATACGAGCCGGA	TGGAGTTCAGACGTGTGCTCTTCCGATCTCATTGGTAAACGCCATGGGCAT
TGGTACTTGTGAAAA	TGTGTGTGTTGGGCCTTTGT	GGG	CCACACAACATACGAGCCGGAAGCATAAAGTGTAAAGCCTGGGGTGCCTAATGAGTGAGCTAACTCACATTAATTGCGTTGCGCAGTGGTACTTGTGAAAAGTGTGTGTGTTGGGCCTTTGTGGGAGCACACGACGAACCACTTAATTAACGGCACTGCGAAAAAACCCCGCCGAAGCGGGGTTTTTTGCGAAATATAATGACCCTCTTGATAACCCAAGAGGGCATTTTTTAATGCCCATGGCGTTTACCAATG	ACACTCTTTCCCTACACGACGCTCTTCCGATCTNNNNCCACACAACATACGAGCCGGA	TGGAGTTCAGACGTGTGCTCTTCCGATCTCATTGGTAAACGCCATGGGCAT
TGTAATGGACGATAG	TGTGTGTGTTGGGCGTTTGT	GGG	CCACACAACATACGAGCCGGAAGCATAAAGTGTAAAGCCTGGGGTGCCTAATGAGTGAGCTAACTCACATTAATTGCGTTGCGCAGTGTAATGGACGATAGGTGTGTGTGTTGGGCGTTTGTGGGAGCACACGACGAACCACTTAATTAACGGCACTGCGAAAAAACCCCGCCGAAGCGGGGTTTTTTGCGAAATATAATGACCCTCTTGATAACCCAAGAGGGCATTTTTTAATGCCCATGGCGTTTACCAATG	ACACTCTTTCCCTACACGACGCTCTTCCGATCTNNNNCCACACAACATACGAGCCGGA	TGGAGTTCAGACGTGTGCTCTTCCGATCTCATTGGTAAACGCCATGGGCAT
TGTACGTGATCGGAG	TGTGTGTGTTGGAAATTTGT	GGG	CCACACAACATACGAGCCGGAAGCATAAAGTGTAAAGCCTGGGGTGCCTAATGAGTGAGCTAACTCACATTAATTGCGTTGCGCAGTGTACGTGATCGGAGGTGTGTGTGTTGGAAATTTGTGGGAGCACACGACGAACCACTTAATTAACGGCACTGCGAAAAAACCCCGCCGAAGCGGGGTTTTTTGCGAAATATAATGACCCTCTTGATAACCCAAGAGGGCATTTTTTAATGCCCATGGCGTTTACCAATG	ACACTCTTTCCCTACACGACGCTCTTCCGATCTNNNNCCACACAACATACGAGCCGGA	TGGAGTTCAGACGTGTGCTCTTCCGATCTCATTGGTAAACGCCATGGGCAT
TGTCGGTAGGTGATG	TGTGTGTGTTGGAATTTTGT	GGG	CCACACAACATACGAGCCGGAAGCATAAAGTGTAAAGCCTGGGGTGCCTAATGAGTGAGCTAACTCACATTAATTGCGTTGCGCAGTGTCGGTAGGTGATGGTGTGTGTGTTGGAATTTTGTGGGAGCACACGACGAACCACTTAATTAACGGCACTGCGAAAAAACCCCGCCGAAGCGGGGTTTTTTGCGAAATATAATGACCCTCTTGATAACCCAAGAGGGCATTTTTTAATGCCCATGGCGTTTACCAATG	ACACTCTTTCCCTACACGACGCTCTTCCGATCTNNNNCCACACAACATACGAGCCGGA	TGGAGTTCAGACGTGTGCTCTTCCGATCTCATTGGTAAACGCCATGGGCAT
TGTGACTAAGCTAGA	TGTGTGTGTTGGAACTTTGT	GGG	CCACACAACATACGAGCCGGAAGCATAAAGTGTAAAGCCTGGGGTGCCTAATGAGTGAGCTAACTCACATTAATTGCGTTGCGCAGTGTGACTAAGCTAGAGTGTGTGTGTTGGAACTTTGTGGGAGCACACGACGAACCACTTAATTAACGGCACTGCGAAAAAACCCCGCCGAAGCGGGGTTTTTTGCGAAATATAATGACCCTCTTGATAACCCAAGAGGGCATTTTTTAATGCCCATGGCGTTTACCAATG	ACACTCTTTCCCTACACGACGCTCTTCCGATCTNNNNCCACACAACATACGAGCCGGA	TGGAGTTCAGACGTGTGCTCTTCCGATCTCATTGGTAAACGCCATGGGCAT
TGTGAGACTCAGCGT	TGTGTGTGTTGGAAGTTTGT	GGG	CCACACAACATACGAGCCGGAAGCATAAAGTGTAAAGCCTGGGGTGCCTAATGAGTGAGCTAACTCACATTAATTGCGTTGCGCAGTGTGAGACTCAGCGTGTGTGTGTGTTGGAAGTTTGTGGGAGCACACGACGAACCACTTAATTAACGGCACTGCGAAAAAACCCCGCCGAAGCGGGGTTTTTTGCGAAATATAATGACCCTCTTGATAACCCAAGAGGGCATTTTTTAATGCCCATGGCGTTTACCAATG	ACACTCTTTCCCTACACGACGCTCTTCCGATCTNNNNCCACACAACATACGAGCCGGA	TGGAGTTCAGACGTGTGCTCTTCCGATCTCATTGGTAAACGCCATGGGCAT
TGTTATAAACGTCGG	TGTGTGTGTTGGTAATTTGT	GGG	CCACACAACATACGAGCCGGAAGCATAAAGTGTAAAGCCTGGGGTGCCTAATGAGTGAGCTAACTCACATTAATTGCGTTGCGCAGTGTTATAAACGTCGGGTGTGTGTGTTGGTAATTTGTGGGAGCACACGACGAACCACTTAATTAACGGCACTGCGAAAAAACCCCGCCGAAGCGGGGTTTTTTGCGAAATATAATGACCCTCTTGATAACCCAAGAGGGCATTTTTTAATGCCCATGGCGTTTACCAATG	ACACTCTTTCCCTACACGACGCTCTTCCGATCTNNNNCCACACAACATACGAGCCGGA	TGGAGTTCAGACGTGTGCTCTTCCGATCTCATTGGTAAACGCCATGGGCAT
TGTTCACCCTGCGAT	TGTGTGTGTTGGTATTTTGT	GGG	CCACACAACATACGAGCCGGAAGCATAAAGTGTAAAGCCTGGGGTGCCTAATGAGTGAGCTAACTCACATTAATTGCGTTGCGCAGTGTTCACCCTGCGATGTGTGTGTGTTGGTATTTTGTGGGAGCACACGACGAACCACTTAATTAACGGCACTGCGAAAAAACCCCGCCGAAGCGGGGTTTTTTGCGAAATATAATGACCCTCTTGATAACCCAAGAGGGCATTTTTTAATGCCCATGGCGTTTACCAATG	ACACTCTTTCCCTACACGACGCTCTTCCGATCTNNNNCCACACAACATACGAGCCGGA	TGGAGTTCAGACGTGTGCTCTTCCGATCTCATTGGTAAACGCCATGGGCAT
TTAAACACCGTCGGC	TGTGTGTGTTGGTACTTTGT	GGG	CCACACAACATACGAGCCGGAAGCATAAAGTGTAAAGCCTGGGGTGCCTAATGAGTGAGCTAACTCACATTAATTGCGTTGCGCAGTTAAACACCGTCGGCGTGTGTGTGTTGGTACTTTGTGGGAGCACACGACGAACCACTTAATTAACGGCACTGCGAAAAAACCCCGCCGAAGCGGGGTTTTTTGCGAAATATAATGACCCTCTTGATAACCCAAGAGGGCATTTTTTAATGCCCATGGCGTTTACCAATG	ACACTCTTTCCCTACACGACGCTCTTCCGATCTNNNNCCACACAACATACGAGCCGGA	TGGAGTTCAGACGTGTGCTCTTCCGATCTCATTGGTAAACGCCATGGGCAT
TTAAACATAAGATCG	TGTGTGTGTTGGTAGTTTGT	GGG	CCACACAACATACGAGCCGGAAGCATAAAGTGTAAAGCCTGGGGTGCCTAATGAGTGAGCTAACTCACATTAATTGCGTTGCGCAGTTAAACATAAGATCGGTGTGTGTGTTGGTAGTTTGTGGGAGCACACGACGAACCACTTAATTAACGGCACTGCGAAAAAACCCCGCCGAAGCGGGGTTTTTTGCGAAATATAATGACCCTCTTGATAACCCAAGAGGGCATTTTTTAATGCCCATGGCGTTTACCAATG	ACACTCTTTCCCTACACGACGCTCTTCCGATCTNNNNCCACACAACATACGAGCCGGA	TGGAGTTCAGACGTGTGCTCTTCCGATCTCATTGGTAAACGCCATGGGCAT
TTAAAGAGTAATCAT	TGTGTGTGTTGGCAATTTGT	GGG	CCACACAACATACGAGCCGGAAGCATAAAGTGTAAAGCCTGGGGTGCCTAATGAGTGAGCTAACTCACATTAATTGCGTTGCGCAGTTAAAGAGTAATCATGTGTGTGTGTTGGCAATTTGTGGGAGCACACGACGAACCACTTAATTAACGGCACTGCGAAAAAACCCCGCCGAAGCGGGGTTTTTTGCGAAATATAATGACCCTCTTGATAACCCAAGAGGGCATTTTTTAATGCCCATGGCGTTTACCAATG	ACACTCTTTCCCTACACGACGCTCTTCCGATCTNNNNCCACACAACATACGAGCCGGA	TGGAGTTCAGACGTGTGCTCTTCCGATCTCATTGGTAAACGCCATGGGCAT
TTAACTATACCGTTG	TGTGTGTGTTGGCATTTTGT	GGG	CCACACAACATACGAGCCGGAAGCATAAAGTGTAAAGCCTGGGGTGCCTAATGAGTGAGCTAACTCACATTAATTGCGTTGCGCAGTTAACTATACCGTTGGTGTGTGTGTTGGCATTTTGTGGGAGCACACGACGAACCACTTAATTAACGGCACTGCGAAAAAACCCCGCCGAAGCGGGGTTTTTTGCGAAATATAATGACCCTCTTGATAACCCAAGAGGGCATTTTTTAATGCCCATGGCGTTTACCAATG	ACACTCTTTCCCTACACGACGCTCTTCCGATCTNNNNCCACACAACATACGAGCCGGA	TGGAGTTCAGACGTGTGCTCTTCCGATCTCATTGGTAAACGCCATGGGCAT
TTAACTTACTCGCTC	TGTGTGTGTTGGCACTTTGT	GGG	CCACACAACATACGAGCCGGAAGCATAAAGTGTAAAGCCTGGGGTGCCTAATGAGTGAGCTAACTCACATTAATTGCGTTGCGCAGTTAACTTACTCGCTCGTGTGTGTGTTGGCACTTTGTGGGAGCACACGACGAACCACTTAATTAACGGCACTGCGAAAAAACCCCGCCGAAGCGGGGTTTTTTGCGAAATATAATGACCCTCTTGATAACCCAAGAGGGCATTTTTTAATGCCCATGGCGTTTACCAATG	ACACTCTTTCCCTACACGACGCTCTTCCGATCTNNNNCCACACAACATACGAGCCGGA	TGGAGTTCAGACGTGTGCTCTTCCGATCTCATTGGTAAACGCCATGGGCAT
TTAAGGCGGGCTCTC	TGTGTGTGTTGGCAGTTTGT	GGG	CCACACAACATACGAGCCGGAAGCATAAAGTGTAAAGCCTGGGGTGCCTAATGAGTGAGCTAACTCACATTAATTGCGTTGCGCAGTTAAGGCGGGCTCTCGTGTGTGTGTTGGCAGTTTGTGGGAGCACACGACGAACCACTTAATTAACGGCACTGCGAAAAAACCCCGCCGAAGCGGGGTTTTTTGCGAAATATAATGACCCTCTTGATAACCCAAGAGGGCATTTTTTAATGCCCATGGCGTTTACCAATG	ACACTCTTTCCCTACACGACGCTCTTCCGATCTNNNNCCACACAACATACGAGCCGGA	TGGAGTTCAGACGTGTGCTCTTCCGATCTCATTGGTAAACGCCATGGGCAT
TTAGCTGGACTACCT	TGTGTGTGTTGGGAATTTGT	GGG	CCACACAACATACGAGCCGGAAGCATAAAGTGTAAAGCCTGGGGTGCCTAATGAGTGAGCTAACTCACATTAATTGCGTTGCGCAGTTAGCTGGACTACCTGTGTGTGTGTTGGGAATTTGTGGGAGCACACGACGAACCACTTAATTAACGGCACTGCGAAAAAACCCCGCCGAAGCGGGGTTTTTTGCGAAATATAATGACCCTCTTGATAACCCAAGAGGGCATTTTTTAATGCCCATGGCGTTTACCAATG	ACACTCTTTCCCTACACGACGCTCTTCCGATCTNNNNCCACACAACATACGAGCCGGA	TGGAGTTCAGACGTGTGCTCTTCCGATCTCATTGGTAAACGCCATGGGCAT
TTCATCTGTTGCAGA	TGTGTGTGTTGGGATTTTGT	GGG	CCACACAACATACGAGCCGGAAGCATAAAGTGTAAAGCCTGGGGTGCCTAATGAGTGAGCTAACTCACATTAATTGCGTTGCGCAGTTCATCTGTTGCAGAGTGTGTGTGTTGGGATTTTGTGGGAGCACACGACGAACCACTTAATTAACGGCACTGCGAAAAAACCCCGCCGAAGCGGGGTTTTTTGCGAAATATAATGACCCTCTTGATAACCCAAGAGGGCATTTTTTAATGCCCATGGCGTTTACCAATG	ACACTCTTTCCCTACACGACGCTCTTCCGATCTNNNNCCACACAACATACGAGCCGGA	TGGAGTTCAGACGTGTGCTCTTCCGATCTCATTGGTAAACGCCATGGGCAT
TTCCAGACATTCGGA	TGTGTGTGTTGGGACTTTGT	GGG	CCACACAACATACGAGCCGGAAGCATAAAGTGTAAAGCCTGGGGTGCCTAATGAGTGAGCTAACTCACATTAATTGCGTTGCGCAGTTCCAGACATTCGGAGTGTGTGTGTTGGGACTTTGTGGGAGCACACGACGAACCACTTAATTAACGGCACTGCGAAAAAACCCCGCCGAAGCGGGGTTTTTTGCGAAATATAATGACCCTCTTGATAACCCAAGAGGGCATTTTTTAATGCCCATGGCGTTTACCAATG	ACACTCTTTCCCTACACGACGCTCTTCCGATCTNNNNCCACACAACATACGAGCCGGA	TGGAGTTCAGACGTGTGCTCTTCCGATCTCATTGGTAAACGCCATGGGCAT
TTCCTCCTGCAGGTA	TGTGTGTGTTGGGAGTTTGT	GGG	CCACACAACATACGAGCCGGAAGCATAAAGTGTAAAGCCTGGGGTGCCTAATGAGTGAGCTAACTCACATTAATTGCGTTGCGCAGTTCCTCCTGCAGGTAGTGTGTGTGTTGGGAGTTTGTGGGAGCACACGACGAACCACTTAATTAACGGCACTGCGAAAAAACCCCGCCGAAGCGGGGTTTTTTGCGAAATATAATGACCCTCTTGATAACCCAAGAGGGCATTTTTTAATGCCCATGGCGTTTACCAATG	ACACTCTTTCCCTACACGACGCTCTTCCGATCTNNNNCCACACAACATACGAGCCGGA	TGGAGTTCAGACGTGTGCTCTTCCGATCTCATTGGTAAACGCCATGGGCAT
TTCGCGATACAGTTG	CATTGTGTGTGTTGGTTTGT	GGG	CCACACAACATACGAGCCGGAAGCATAAAGTGTAAAGCCTGGGGTGCCTAATGAGTGAGCTAACTCACATTAATTGCGTTGCGCAGTTCGCGATACAGTTGACATTGTGTGTGTTGGTTTGTGGGAGCACACGACGAACCACTTAATTAACGGCACTGCGAAAAAACCCCGCCGAAGCGGGGTTTTTTGCGAAATATAATGACCCTCTTGATAACCCAAGAGGGCATTTTTTAATGCCCATGGCGTTTACCAATG	ACACTCTTTCCCTACACGACGCTCTTCCGATCTNNNNCCACACAACATACGAGCCGGA	TGGAGTTCAGACGTGTGCTCTTCCGATCTCATTGGTAAACGCCATGGGCAT
TTCGTCACAGATGAA	CTTTGTGTGTGTTGGTTTGT	GGG	CCACACAACATACGAGCCGGAAGCATAAAGTGTAAAGCCTGGGGTGCCTAATGAGTGAGCTAACTCACATTAATTGCGTTGCGCAGTTCGTCACAGATGAAACTTTGTGTGTGTTGGTTTGTGGGAGCACACGACGAACCACTTAATTAACGGCACTGCGAAAAAACCCCGCCGAAGCGGGGTTTTTTGCGAAATATAATGACCCTCTTGATAACCCAAGAGGGCATTTTTTAATGCCCATGGCGTTTACCAATG	ACACTCTTTCCCTACACGACGCTCTTCCGATCTNNNNCCACACAACATACGAGCCGGA	TGGAGTTCAGACGTGTGCTCTTCCGATCTCATTGGTAAACGCCATGGGCAT
TTCGTGAAGGAACGC	CCTTGTGTGTGTTGGTTTGT	GGG	CCACACAACATACGAGCCGGAAGCATAAAGTGTAAAGCCTGGGGTGCCTAATGAGTGAGCTAACTCACATTAATTGCGTTGCGCAGTTCGTGAAGGAACGCACCTTGTGTGTGTTGGTTTGTGGGAGCACACGACGAACCACTTAATTAACGGCACTGCGAAAAAACCCCGCCGAAGCGGGGTTTTTTGCGAAATATAATGACCCTCTTGATAACCCAAGAGGGCATTTTTTAATGCCCATGGCGTTTACCAATG	ACACTCTTTCCCTACACGACGCTCTTCCGATCTNNNNCCACACAACATACGAGCCGGA	TGGAGTTCAGACGTGTGCTCTTCCGATCTCATTGGTAAACGCCATGGGCAT
TTCGTTGACCCGAGG	CGTTGTGTGTGTTGGTTTGT	GGG	CCACACAACATACGAGCCGGAAGCATAAAGTGTAAAGCCTGGGGTGCCTAATGAGTGAGCTAACTCACATTAATTGCGTTGCGCAGTTCGTTGACCCGAGGACGTTGTGTGTGTTGGTTTGTGGGAGCACACGACGAACCACTTAATTAACGGCACTGCGAAAAAACCCCGCCGAAGCGGGGTTTTTTGCGAAATATAATGACCCTCTTGATAACCCAAGAGGGCATTTTTTAATGCCCATGGCGTTTACCAATG	ACACTCTTTCCCTACACGACGCTCTTCCGATCTNNNNCCACACAACATACGAGCCGGA	TGGAGTTCAGACGTGTGCTCTTCCGATCTCATTGGTAAACGCCATGGGCAT
TTCTGCCCAGAAAGT	CATTGTGTGTGTTGGTTTGT	GGG	CCACACAACATACGAGCCGGAAGCATAAAGTGTAAAGCCTGGGGTGCCTAATGAGTGAGCTAACTCACATTAATTGCGTTGCGCAGTTCTGCCCAGAAAGTTCATTGTGTGTGTTGGTTTGTGGGAGCACACGACGAACCACTTAATTAACGGCACTGCGAAAAAACCCCGCCGAAGCGGGGTTTTTTGCGAAATATAATGACCCTCTTGATAACCCAAGAGGGCATTTTTTAATGCCCATGGCGTTTACCAATG	ACACTCTTTCCCTACACGACGCTCTTCCGATCTNNNNCCACACAACATACGAGCCGGA	TGGAGTTCAGACGTGTGCTCTTCCGATCTCATTGGTAAACGCCATGGGCAT
TTGCAGGTTGGCTAC	CTTTGTGTGTGTTGGTTTGT	GGG	CCACACAACATACGAGCCGGAAGCATAAAGTGTAAAGCCTGGGGTGCCTAATGAGTGAGCTAACTCACATTAATTGCGTTGCGCAGTTGCAGGTTGGCTACTCTTTGTGTGTGTTGGTTTGTGGGAGCACACGACGAACCACTTAATTAACGGCACTGCGAAAAAACCCCGCCGAAGCGGGGTTTTTTGCGAAATATAATGACCCTCTTGATAACCCAAGAGGGCATTTTTTAATGCCCATGGCGTTTACCAATG	ACACTCTTTCCCTACACGACGCTCTTCCGATCTNNNNCCACACAACATACGAGCCGGA	TGGAGTTCAGACGTGTGCTCTTCCGATCTCATTGGTAAACGCCATGGGCAT
TTGCATGTACTGGGG	CCTTGTGTGTGTTGGTTTGT	GGG	CCACACAACATACGAGCCGGAAGCATAAAGTGTAAAGCCTGGGGTGCCTAATGAGTGAGCTAACTCACATTAATTGCGTTGCGCAGTTGCATGTACTGGGGTCCTTGTGTGTGTTGGTTTGTGGGAGCACACGACGAACCACTTAATTAACGGCACTGCGAAAAAACCCCGCCGAAGCGGGGTTTTTTGCGAAATATAATGACCCTCTTGATAACCCAAGAGGGCATTTTTTAATGCCCATGGCGTTTACCAATG	ACACTCTTTCCCTACACGACGCTCTTCCGATCTNNNNCCACACAACATACGAGCCGGA	TGGAGTTCAGACGTGTGCTCTTCCGATCTCATTGGTAAACGCCATGGGCAT
TTGCTACCGGTATCC	CGTTGTGTGTGTTGGTTTGT	GGG	CCACACAACATACGAGCCGGAAGCATAAAGTGTAAAGCCTGGGGTGCCTAATGAGTGAGCTAACTCACATTAATTGCGTTGCGCAGTTGCTACCGGTATCCTCGTTGTGTGTGTTGGTTTGTGGGAGCACACGACGAACCACTTAATTAACGGCACTGCGAAAAAACCCCGCCGAAGCGGGGTTTTTTGCGAAATATAATGACCCTCTTGATAACCCAAGAGGGCATTTTTTAATGCCCATGGCGTTTACCAATG	ACACTCTTTCCCTACACGACGCTCTTCCGATCTNNNNCCACACAACATACGAGCCGGA	TGGAGTTCAGACGTGTGCTCTTCCGATCTCATTGGTAAACGCCATGGGCAT
TTGTCCGTCGTCCAA	CATTGTGTGTGTTGGTTTGT	GGG	CCACACAACATACGAGCCGGAAGCATAAAGTGTAAAGCCTGGGGTGCCTAATGAGTGAGCTAACTCACATTAATTGCGTTGCGCAGTTGTCCGTCGTCCAACCATTGTGTGTGTTGGTTTGTGGGAGCACACGACGAACCACTTAATTAACGGCACTGCGAAAAAACCCCGCCGAAGCGGGGTTTTTTGCGAAATATAATGACCCTCTTGATAACCCAAGAGGGCATTTTTTAATGCCCATGGCGTTTACCAATG	ACACTCTTTCCCTACACGACGCTCTTCCGATCTNNNNCCACACAACATACGAGCCGGA	TGGAGTTCAGACGTGTGCTCTTCCGATCTCATTGGTAAACGCCATGGGCAT
TTTACGTGTTGGCAG	CTTTGTGTGTGTTGGTTTGT	GGG	CCACACAACATACGAGCCGGAAGCATAAAGTGTAAAGCCTGGGGTGCCTAATGAGTGAGCTAACTCACATTAATTGCGTTGCGCAGTTTACGTGTTGGCAGCCTTTGTGTGTGTTGGTTTGTGGGAGCACACGACGAACCACTTAATTAACGGCACTGCGAAAAAACCCCGCCGAAGCGGGGTTTTTTGCGAAATATAATGACCCTCTTGATAACCCAAGAGGGCATTTTTTAATGCCCATGGCGTTTACCAATG	ACACTCTTTCCCTACACGACGCTCTTCCGATCTNNNNCCACACAACATACGAGCCGGA	TGGAGTTCAGACGTGTGCTCTTCCGATCTCATTGGTAAACGCCATGGGCAT
TTTATGTACCCACAA	CCTTGTGTGTGTTGGTTTGT	GGG	CCACACAACATACGAGCCGGAAGCATAAAGTGTAAAGCCTGGGGTGCCTAATGAGTGAGCTAACTCACATTAATTGCGTTGCGCAGTTTATGTACCCACAACCCTTGTGTGTGTTGGTTTGTGGGAGCACACGACGAACCACTTAATTAACGGCACTGCGAAAAAACCCCGCCGAAGCGGGGTTTTTTGCGAAATATAATGACCCTCTTGATAACCCAAGAGGGCATTTTTTAATGCCCATGGCGTTTACCAATG	ACACTCTTTCCCTACACGACGCTCTTCCGATCTNNNNCCACACAACATACGAGCCGGA	TGGAGTTCAGACGTGTGCTCTTCCGATCTCATTGGTAAACGCCATGGGCAT
TTTCAGACCTTCTCT	CGTTGTGTGTGTTGGTTTGT	GGG	CCACACAACATACGAGCCGGAAGCATAAAGTGTAAAGCCTGGGGTGCCTAATGAGTGAGCTAACTCACATTAATTGCGTTGCGCAGTTTCAGACCTTCTCTCCGTTGTGTGTGTTGGTTTGTGGGAGCACACGACGAACCACTTAATTAACGGCACTGCGAAAAAACCCCGCCGAAGCGGGGTTTTTTGCGAAATATAATGACCCTCTTGATAACCCAAGAGGGCATTTTTTAATGCCCATGGCGTTTACCAATG	ACACTCTTTCCCTACACGACGCTCTTCCGATCTNNNNCCACACAACATACGAGCCGGA	TGGAGTTCAGACGTGTGCTCTTCCGATCTCATTGGTAAACGCCATGGGCAT
TTTGACAGGACCTAG	CATTGTGTGTGTTGGTTTGT	GGG	CCACACAACATACGAGCCGGAAGCATAAAGTGTAAAGCCTGGGGTGCCTAATGAGTGAGCTAACTCACATTAATTGCGTTGCGCAGTTTGACAGGACCTAGGCATTGTGTGTGTTGGTTTGTGGGAGCACACGACGAACCACTTAATTAACGGCACTGCGAAAAAACCCCGCCGAAGCGGGGTTTTTTGCGAAATATAATGACCCTCTTGATAACCCAAGAGGGCATTTTTTAATGCCCATGGCGTTTACCAATG	ACACTCTTTCCCTACACGACGCTCTTCCGATCTNNNNCCACACAACATACGAGCCGGA	TGGAGTTCAGACGTGTGCTCTTCCGATCTCATTGGTAAACGCCATGGGCAT
TTTGCCCTGCCCGAT	CTTTGTGTGTGTTGGTTTGT	GGG	CCACACAACATACGAGCCGGAAGCATAAAGTGTAAAGCCTGGGGTGCCTAATGAGTGAGCTAACTCACATTAATTGCGTTGCGCAGTTTGCCCTGCCCGATGCTTTGTGTGTGTTGGTTTGTGGGAGCACACGACGAACCACTTAATTAACGGCACTGCGAAAAAACCCCGCCGAAGCGGGGTTTTTTGCGAAATATAATGACCCTCTTGATAACCCAAGAGGGCATTTTTTAATGCCCATGGCGTTTACCAATG	ACACTCTTTCCCTACACGACGCTCTTCCGATCTNNNNCCACACAACATACGAGCCGGA	TGGAGTTCAGACGTGTGCTCTTCCGATCTCATTGGTAAACGCCATGGGCAT
TTTGTCGCTTGTACA	CCTTGTGTGTGTTGGTTTGT	GGG	CCACACAACATACGAGCCGGAAGCATAAAGTGTAAAGCCTGGGGTGCCTAATGAGTGAGCTAACTCACATTAATTGCGTTGCGCAGTTTGTCGCTTGTACAGCCTTGTGTGTGTTGGTTTGTGGGAGCACACGACGAACCACTTAATTAACGGCACTGCGAAAAAACCCCGCCGAAGCGGGGTTTTTTGCGAAATATAATGACCCTCTTGATAACCCAAGAGGGCATTTTTTAATGCCCATGGCGTTTACCAATG	ACACTCTTTCCCTACACGACGCTCTTCCGATCTNNNNCCACACAACATACGAGCCGGA	TGGAGTTCAGACGTGTGCTCTTCCGATCTCATTGGTAAACGCCATGGGCAT
TTTTACGTCGATGAA	CGTTGTGTGTGTTGGTTTGT	GGG	CCACACAACATACGAGCCGGAAGCATAAAGTGTAAAGCCTGGGGTGCCTAATGAGTGAGCTAACTCACATTAATTGCGTTGCGCAGTTTTACGTCGATGAAGCGTTGTGTGTGTTGGTTTGTGGGAGCACACGACGAACCACTTAATTAACGGCACTGCGAAAAAACCCCGCCGAAGCGGGGTTTTTTGCGAAATATAATGACCCTCTTGATAACCCAAGAGGGCATTTTTTAATGCCCATGGCGTTTACCAATG	ACACTCTTTCCCTACACGACGCTCTTCCGATCTNNNNCCACACAACATACGAGCCGGA	TGGAGTTCAGACGTGTGCTCTTCCGATCTCATTGGTAAACGCCATGGGCAT
AACGCCTTTTGAATA	AATTGTGTGTGTTGGTTTGT	GGG	CCACACAACATACGAGCCGGAAGCATAAAGTGTAAAGCCTGGGGTGCCTAATGAGTGAGCTAACTCACATTAATTGCGTTGCGCAGAACGCCTTTTGAATAAAATTGTGTGTGTTGGTTTGTGGGAGCACACGACGAACCACTTAATTAACGGCACTGCGAAAAAACCCCGCCGAAGCGGGGTTTTTTGCGAAATATAATGACCCTCTTGATAACCCAAGAGGGCATTTTTTAATGCCCATGGCGTTTACCAATG	ACACTCTTTCCCTACACGACGCTCTTCCGATCTNNNNCCACACAACATACGAGCCGGA	TGGAGTTCAGACGTGTGCTCTTCCGATCTCATTGGTAAACGCCATGGGCAT
GAGCAAAGTTAGACT	ATTTGTGTGTGTTGGTTTGT	GGG	CCACACAACATACGAGCCGGAAGCATAAAGTGTAAAGCCTGGGGTGCCTAATGAGTGAGCTAACTCACATTAATTGCGTTGCGCAGGAGCAAAGTTAGACTAATTTGTGTGTGTTGGTTTGTGGGAGCACACGACGAACCACTTAATTAACGGCACTGCGAAAAAACCCCGCCGAAGCGGGGTTTTTTGCGAAATATAATGACCCTCTTGATAACCCAAGAGGGCATTTTTTAATGCCCATGGCGTTTACCAATG	ACACTCTTTCCCTACACGACGCTCTTCCGATCTNNNNCCACACAACATACGAGCCGGA	TGGAGTTCAGACGTGTGCTCTTCCGATCTCATTGGTAAACGCCATGGGCAT
TCGCCCATAGCGCAG	ACTTGTGTGTGTTGGTTTGT	GGG	CCACACAACATACGAGCCGGAAGCATAAAGTGTAAAGCCTGGGGTGCCTAATGAGTGAGCTAACTCACATTAATTGCGTTGCGCAGTCGCCCATAGCGCAGAACTTGTGTGTGTTGGTTTGTGGGAGCACACGACGAACCACTTAATTAACGGCACTGCGAAAAAACCCCGCCGAAGCGGGGTTTTTTGCGAAATATAATGACCCTCTTGATAACCCAAGAGGGCATTTTTTAATGCCCATGGCGTTTACCAATG	ACACTCTTTCCCTACACGACGCTCTTCCGATCTNNNNCCACACAACATACGAGCCGGA	TGGAGTTCAGACGTGTGCTCTTCCGATCTCATTGGTAAACGCCATGGGCAT
TTATCATAATGATCA	AGTTGTGTGTGTTGGTTTGT	GGG	CCACACAACATACGAGCCGGAAGCATAAAGTGTAAAGCCTGGGGTGCCTAATGAGTGAGCTAACTCACATTAATTGCGTTGCGCAGTTATCATAATGATCAAAGTTGTGTGTGTTGGTTTGTGGGAGCACACGACGAACCACTTAATTAACGGCACTGCGAAAAAACCCCGCCGAAGCGGGGTTTTTTGCGAAATATAATGACCCTCTTGATAACCCAAGAGGGCATTTTTTAATGCCCATGGCGTTTACCAATG	ACACTCTTTCCCTACACGACGCTCTTCCGATCTNNNNCCACACAACATACGAGCCGGA	TGGAGTTCAGACGTGTGCTCTTCCGATCTCATTGGTAAACGCCATGGGCAT
CGCTCATAATGCAAT	AATTGTGTGTGTTGGTTTGT	GGG	CCACACAACATACGAGCCGGAAGCATAAAGTGTAAAGCCTGGGGTGCCTAATGAGTGAGCTAACTCACATTAATTGCGTTGCGCAGCGCTCATAATGCAATTAATTGTGTGTGTTGGTTTGTGGGAGCACACGACGAACCACTTAATTAACGGCACTGCGAAAAAACCCCGCCGAAGCGGGGTTTTTTGCGAAATATAATGACCCTCTTGATAACCCAAGAGGGCATTTTTTAATGCCCATGGCGTTTACCAATG	ACACTCTTTCCCTACACGACGCTCTTCCGATCTNNNNCCACACAACATACGAGCCGGA	TGGAGTTCAGACGTGTGCTCTTCCGATCTCATTGGTAAACGCCATGGGCAT
TGCGGGCTTTGGTAC	ATTTGTGTGTGTTGGTTTGT	GGG	CCACACAACATACGAGCCGGAAGCATAAAGTGTAAAGCCTGGGGTGCCTAATGAGTGAGCTAACTCACATTAATTGCGTTGCGCAGTGCGGGCTTTGGTACTATTTGTGTGTGTTGGTTTGTGGGAGCACACGACGAACCACTTAATTAACGGCACTGCGAAAAAACCCCGCCGAAGCGGGGTTTTTTGCGAAATATAATGACCCTCTTGATAACCCAAGAGGGCATTTTTTAATGCCCATGGCGTTTACCAATG	ACACTCTTTCCCTACACGACGCTCTTCCGATCTNNNNCCACACAACATACGAGCCGGA	TGGAGTTCAGACGTGTGCTCTTCCGATCTCATTGGTAAACGCCATGGGCAT
CCGTTGTGTATGGTG	ACTTGTGTGTGTTGGTTTGT	GGG	CCACACAACATACGAGCCGGAAGCATAAAGTGTAAAGCCTGGGGTGCCTAATGAGTGAGCTAACTCACATTAATTGCGTTGCGCAGCCGTTGTGTATGGTGTACTTGTGTGTGTTGGTTTGTGGGAGCACACGACGAACCACTTAATTAACGGCACTGCGAAAAAACCCCGCCGAAGCGGGGTTTTTTGCGAAATATAATGACCCTCTTGATAACCCAAGAGGGCATTTTTTAATGCCCATGGCGTTTACCAATG	ACACTCTTTCCCTACACGACGCTCTTCCGATCTNNNNCCACACAACATACGAGCCGGA	TGGAGTTCAGACGTGTGCTCTTCCGATCTCATTGGTAAACGCCATGGGCAT
AGAACGTCCAATAAC	AGTTGTGTGTGTTGGTTTGT	GGG	CCACACAACATACGAGCCGGAAGCATAAAGTGTAAAGCCTGGGGTGCCTAATGAGTGAGCTAACTCACATTAATTGCGTTGCGCAGAGAACGTCCAATAACTAGTTGTGTGTGTTGGTTTGTGGGAGCACACGACGAACCACTTAATTAACGGCACTGCGAAAAAACCCCGCCGAAGCGGGGTTTTTTGCGAAATATAATGACCCTCTTGATAACCCAAGAGGGCATTTTTTAATGCCCATGGCGTTTACCAATG	ACACTCTTTCCCTACACGACGCTCTTCCGATCTNNNNCCACACAACATACGAGCCGGA	TGGAGTTCAGACGTGTGCTCTTCCGATCTCATTGGTAAACGCCATGGGCAT
AAAACGAAAGTACTA	AATTGTGTGTGTTGGTTTGT	GGG	CCACACAACATACGAGCCGGAAGCATAAAGTGTAAAGCCTGGGGTGCCTAATGAGTGAGCTAACTCACATTAATTGCGTTGCGCAGAAAACGAAAGTACTACAATTGTGTGTGTTGGTTTGTGGGAGCACACGACGAACCACTTAATTAACGGCACTGCGAAAAAACCCCGCCGAAGCGGGGTTTTTTGCGAAATATAATGACCCTCTTGATAACCCAAGAGGGCATTTTTTAATGCCCATGGCGTTTACCAATG	ACACTCTTTCCCTACACGACGCTCTTCCGATCTNNNNCCACACAACATACGAGCCGGA	TGGAGTTCAGACGTGTGCTCTTCCGATCTCATTGGTAAACGCCATGGGCAT
ATCCTGGGGCCCCCT	ATTTGTGTGTGTTGGTTTGT	GGG	CCACACAACATACGAGCCGGAAGCATAAAGTGTAAAGCCTGGGGTGCCTAATGAGTGAGCTAACTCACATTAATTGCGTTGCGCAGATCCTGGGGCCCCCTCATTTGTGTGTGTTGGTTTGTGGGAGCACACGACGAACCACTTAATTAACGGCACTGCGAAAAAACCCCGCCGAAGCGGGGTTTTTTGCGAAATATAATGACCCTCTTGATAACCCAAGAGGGCATTTTTTAATGCCCATGGCGTTTACCAATG	ACACTCTTTCCCTACACGACGCTCTTCCGATCTNNNNCCACACAACATACGAGCCGGA	TGGAGTTCAGACGTGTGCTCTTCCGATCTCATTGGTAAACGCCATGGGCAT
AACAGTTAATCACAT	ACTTGTGTGTGTTGGTTTGT	GGG	CCACACAACATACGAGCCGGAAGCATAAAGTGTAAAGCCTGGGGTGCCTAATGAGTGAGCTAACTCACATTAATTGCGTTGCGCAGAACAGTTAATCACATCACTTGTGTGTGTTGGTTTGTGGGAGCACACGACGAACCACTTAATTAACGGCACTGCGAAAAAACCCCGCCGAAGCGGGGTTTTTTGCGAAATATAATGACCCTCTTGATAACCCAAGAGGGCATTTTTTAATGCCCATGGCGTTTACCAATG	ACACTCTTTCCCTACACGACGCTCTTCCGATCTNNNNCCACACAACATACGAGCCGGA	TGGAGTTCAGACGTGTGCTCTTCCGATCTCATTGGTAAACGCCATGGGCAT
TGCCACAACGTGTAC	AGTTGTGTGTGTTGGTTTGT	GGG	CCACACAACATACGAGCCGGAAGCATAAAGTGTAAAGCCTGGGGTGCCTAATGAGTGAGCTAACTCACATTAATTGCGTTGCGCAGTGCCACAACGTGTACCAGTTGTGTGTGTTGGTTTGTGGGAGCACACGACGAACCACTTAATTAACGGCACTGCGAAAAAACCCCGCCGAAGCGGGGTTTTTTGCGAAATATAATGACCCTCTTGATAACCCAAGAGGGCATTTTTTAATGCCCATGGCGTTTACCAATG	ACACTCTTTCCCTACACGACGCTCTTCCGATCTNNNNCCACACAACATACGAGCCGGA	TGGAGTTCAGACGTGTGCTCTTCCGATCTCATTGGTAAACGCCATGGGCAT
AGACAGAACGCGAGT	AATTGTGTGTGTTGGTTTGT	GGG	CCACACAACATACGAGCCGGAAGCATAAAGTGTAAAGCCTGGGGTGCCTAATGAGTGAGCTAACTCACATTAATTGCGTTGCGCAGAGACAGAACGCGAGTGAATTGTGTGTGTTGGTTTGTGGGAGCACACGACGAACCACTTAATTAACGGCACTGCGAAAAAACCCCGCCGAAGCGGGGTTTTTTGCGAAATATAATGACCCTCTTGATAACCCAAGAGGGCATTTTTTAATGCCCATGGCGTTTACCAATG	ACACTCTTTCCCTACACGACGCTCTTCCGATCTNNNNCCACACAACATACGAGCCGGA	TGGAGTTCAGACGTGTGCTCTTCCGATCTCATTGGTAAACGCCATGGGCAT
GAACCTAGGTGTGTT	ATTTGTGTGTGTTGGTTTGT	GGG	CCACACAACATACGAGCCGGAAGCATAAAGTGTAAAGCCTGGGGTGCCTAATGAGTGAGCTAACTCACATTAATTGCGTTGCGCAGGAACCTAGGTGTGTTGATTTGTGTGTGTTGGTTTGTGGGAGCACACGACGAACCACTTAATTAACGGCACTGCGAAAAAACCCCGCCGAAGCGGGGTTTTTTGCGAAATATAATGACCCTCTTGATAACCCAAGAGGGCATTTTTTAATGCCCATGGCGTTTACCAATG	ACACTCTTTCCCTACACGACGCTCTTCCGATCTNNNNCCACACAACATACGAGCCGGA	TGGAGTTCAGACGTGTGCTCTTCCGATCTCATTGGTAAACGCCATGGGCAT
TCTAAACACGACAGT	ACTTGTGTGTGTTGGTTTGT	GGG	CCACACAACATACGAGCCGGAAGCATAAAGTGTAAAGCCTGGGGTGCCTAATGAGTGAGCTAACTCACATTAATTGCGTTGCGCAGTCTAAACACGACAGTGACTTGTGTGTGTTGGTTTGTGGGAGCACACGACGAACCACTTAATTAACGGCACTGCGAAAAAACCCCGCCGAAGCGGGGTTTTTTGCGAAATATAATGACCCTCTTGATAACCCAAGAGGGCATTTTTTAATGCCCATGGCGTTTACCAATG	ACACTCTTTCCCTACACGACGCTCTTCCGATCTNNNNCCACACAACATACGAGCCGGA	TGGAGTTCAGACGTGTGCTCTTCCGATCTCATTGGTAAACGCCATGGGCAT
ACAGGATGTGTCCCA	AGTTGTGTGTGTTGGTTTGT	GGG	CCACACAACATACGAGCCGGAAGCATAAAGTGTAAAGCCTGGGGTGCCTAATGAGTGAGCTAACTCACATTAATTGCGTTGCGCAGACAGGATGTGTCCCAGAGTTGTGTGTGTTGGTTTGTGGGAGCACACGACGAACCACTTAATTAACGGCACTGCGAAAAAACCCCGCCGAAGCGGGGTTTTTTGCGAAATATAATGACCCTCTTGATAACCCAAGAGGGCATTTTTTAATGCCCATGGCGTTTACCAATG	ACACTCTTTCCCTACACGACGCTCTTCCGATCTNNNNCCACACAACATACGAGCCGGA	TGGAGTTCAGACGTGTGCTCTTCCGATCTCATTGGTAAACGCCATGGGCAT
