# Supplementary material for: Phage-assisted evolution of highly active cytosine base editors with enhanced selectivity and minimal sequence context preference
Source: Nat Commun. 2024 Feb 24;15:1697. doi: 10.1038/s41467-024-45969-7 (PMC10894238; doi:10.1038/s41467-024-45969-7)
Supplement: Supplementary file 7 — Source data [file 41467_2024_45969_MOESM7_ESM.xlsx]

## Sheet: Figure 1d
Figure 1d
PANCE of TadDE						PANCE of NNK Library					PACE
Passage	L1	L2	L3	L4		Passage	L1	L2	L3		Time	L1	L2	Flow Rate (Vol/hr)
0	9720000000	23600000000	30800000000	2440000000		0	170000000000	342000000000	310000000000		0	10000000	730000	0.5
1	6760000000	354000000	35600000	4880000000		1	168000000000	94900000000	71600000000		17	510000	70000	0.5
2	99400000000	98000000000	28800000	95500000000		2	776000000000	398000000000	374000000000		27	70000	30000	1
3	41600000000	33700000000	32600000000	28900000000		3	2940000000000	3210000000000	6710000000000		42	30000	30000	1
4	6290000000	2900000000	1940000000	2740000000		4	278000000000	658000000000	686000000000		50	4100	4700	1
5	153000000000	63000000000	927000000	60300000000		5	12100000000	1700000000	1000000000		66	20000	6100	0.5
6	799000000000	735000000000	439000000000	745000000000							72	2500	300	0.5
											88	6100	300	0.5
Passage	Dilution Factor					Passage	Dilution Factor				94	2800	300	0.5
0	0					0	0				112	3200		0.5
1	50					1	50				118	1100		0.5
2	500					2	50
3	1000					3	1000
4	50					4	50
5	5000					5	100
6	5000

## Sheet: Figure 2b
Figure 2b
ABE8e
A	90.2763	94.6363	90.4441	91.0149	96.9051	96.4601	95.935	97.0574	93.5515	93.5588	94.2317	93.8539	97.1511	97.3108	95.6769	96.1877
C	2.11487	4.44284	3.21524	1.62946	8.01949	13.608	8.04985	8.38368	3.17042	4.60239	3.52583	1.80929	8.68043	15.8614	11.5336	11.1082
TadCBEd
A	0.291749	0.521203	0.399042	0.656124	9.71715	10.6574	9.32876	15.6316	1.17044	1.88914	1.64822	2.18517	15.8414	24.5272	15.0966	23.787
C	79.1151	75.5997	74.767	60.3979	97.5159	96.6307	95.8672	94.781	93.7528	93.4521	87.5975	85.8865	97.5957	97.0718	96.5059	95.8496
CBE6a
A	0.019576	0.022134	0.0146447	0.034062	0.0275393	0.0254973	0.025755	0.0369367	0.0179937	0.00985933	0.028335	0.0352953	0.0201303	0.0188233	0.0408377	0.0265293
C	63.7051	73.0055	78.1279	55.5122	96.7473	97.5211	95.6997	94.5911	91.4941	94.0196	90.6253	85.088	96.7926	97.0254	96.1586	95.4544
CBE6b
A	0.0271083	0.0207633	0.0486307	0.0885743	0.0398687	0.00916067	0.0733137	0.0398603	0.014981	0.017048	0.054635	0.0581617	0.0122823	0.0347903	0.0459033	0.0372463
C	87.5722	93.1565	94.965	85.3978	98.0281	98.4803	97.3585	96.8868	95.6326	97.0305	94.9329	92.1517	98.0565	98.0854	97.5709	97.1278
CBE6c
A	0.041615	0.0271117	0.0456347	0.0971143	0.035024	0.0178023	0.0830403	0.056625	0.0346783	0.03572	0.0847463	0.0799727	0.0157547	0.0711527	0.0431213	0.0383237
C	92.6521	93.9167	96.4985	87.7427	97.8794	98.3036	97.345	96.6864	96.5817	97.4389	95.9797	94.2427	97.921	98.0503	97.1634	97.4359
CBE6d
A	0.0354343	0.030223	0.112271	0.156055	0.03161	0.0232677	0.128326	0.08237	0.0161767	0.0235213	0.0871707	0.0854073	0.0281127	0.023904	0.110375	0.0687077
C	72.8732	80.2211	79.7421	66.5858	95.1084	96.2922	93.978	92.7426	88.0433	92.5885	87.9797	81.8357	95.888	96.3099	95.3248	92.4904

## Sheet: Figure 2c
Figure 2c
ABE8e											TadCBEd											CBE6a
1	2	3	4	5	6	7	8	9	10		1	2	3	4	5	6	7	8	9	10		1	2	3	4	5	6	7	8	9	10
4.65763	3.04728	1.29531	10.9608	13.7632	79.086	19.4403	8.8078	1.30444	0.863209		0.299957	2.38423	0.447319	0.523599	2.51964	82.6092	4.76662	1.92189	1.35622	1.44405		0.625208	0.265265	0.676487	1.45972	3.42001	88.6316	6.40915	2.15597	1.998	1.97834
0.951785	2.39568	1.04835	11.0764	17.718	61.1826	25.5135	7.51868	2.11601	0.638754		0.331419	2.68642	0.347926	0.468274	2.05556	61.7168	3.357	0.866816	1.08643	1.52424		0.607025	0.317865	0.444508	0.704885	2.66252	77.3613	9.49481	1.44365	1.61058	1.72457
1.37317	2.4564	1.00309	14.3108	15.774	73.2931	26.9295	9.05115	2.65446	1.35705		0.309847	2.32912	0.278086	0.363817	3.11319	92.2539	3.33003	1.43306	0.838751	1.13293		0.357146	0.34822	0.454892	1.76599	2.87821	100	9.23838	5.95761	1.30656	2.25778
0.128688	2.23947	0.573418	10.7531	17.2523	82.5349	24.2697	9.72691	2.06134	0.799458		0.399532	2.64695	0.413485	0.404793	2.60742	91.964	2.92813	1.25761	0.693951	2.10762		0.452083	0.414346	0.885936	2.09944	5.07775	87.13	5.96672	2.47591	0.693753	2.63431
1.95142	9.96024	9.14472	35.41	38.6125	64.6506	35.4754	32.2564	7.74318	11.4496		0.365625	4.26921	0.895086	16.8387	22.265	100	32.8671	25.0695	1.89886	5.00569		2.03273	5.72059	1.58334	23.7518	18.3916	90.2008	25.9563	21.4941	3.01348	6.15171
0.394269	13.4064	14.0578	35.9475	38.2603	43.134	38.6659	27.9453	10.2331	9.63019		0.45898	3.28798	1.23755	8.34936	22.2908	72.8672	31.8916	17.1494	2.40718	3.91298		0.87491	4.49961	3.41671	17.2107	21.0234	83.5592	30.0921	18.13	3.69047	5.56409
4.1075	16.1232	9.2387	39.1223	38.3062	77.0345	41.3943	32.9889	11.6943	19.7296		0.784553	4.3697	0.553791	11.6132	24.0939	16.3618	32.5218	22.1745	2.17429	6.77868		4.57061	13.5513	2.07221	35.2999	27.4667	19.4842	37.5709	35.8019	7.92511	18.0569
0.323121	14.4082	2.39164	34.9702	36.7865	74.6658	43.1221	30.2718	8.50146	14.0435		0.351602	3.00031	0.891187	6.74256	18.6682	64.6897	33.2601	21.3989	1.33272	4.84861		1.05846	10.3498	1.45882	21.8262	23.4271	54.2993	33.1387	26.0384	3.78611	9.46932
0.335946	10.3561	8.55391	31.2117	29.6056	44.0186	28.5391	25.8956	6.05397	5.995		1.00928	4.53962	0.925861	8.15737	12.5216	26.8027	34.6493	21.1391	2.10178	3.37753		3.36144	16.2711	2.48714	20.1915	17.804	42.7492	33.2684	22.3212	3.67973	4.75261
0.465481	14.3143	9.59577	30.1717	32.4837	54.7454	38.8288	21.5483	9.17195	7.2028		0.214547	2.90537	1.09291	3.51626	10.3986	79.2598	31.6517	12.8023	1.76488	3.06288		1.01883	3.97105	3.83766	13.8798	19.1942	94.8234	38.6914	20.2285	4.76102	4.0679
0.075098	4.4368	6.88302	31.1551	30.2437	75.9825	37.2756	27.1588	6.2516	6.56793		0.89499	3.62765	0.66544	4.50308	12.2107	18.4109	30.0897	15.3328	2.02951	3.64817		6.43856	11.3593	3.34211	29.0473	19.9275	36.7166	35.5691	33.8387	8.03873	14.6152
0.451842	8.5353	5.06133	29.253	28.5036	71.2394	34.0067	23.103	6.28269	6.87489		0.574561	3.19203	0.803793	3.23782	11.012	80.9805	32.3619	11.9997	1.72571	3.36106		1.4698	13.1421	1.95708	22.9641	24.5724	79.0906	34.4834	23.1489	3.86489	6.46705
2.28729	3.90962	2.41571	21.4342	26.2978	43.2782	22.0682	14.921	2.12636	2.17		0.435947	2.45564	0.737798	4.31317	13.225	76.1178	16.4906	9.18823	3.27663	2.68274		0.888948	0.970147	0.83652	10.3301	13.068	68.1967	17.0329	8.82776	3.68316	3.59806
0.274137	2.16199	2.16075	20.481	26.0707	65.1872	25.7112	12.354	3.27491	1.93898		0.15272	2.76294	0.655874	2.31169	10.5006	46.8029	14.8142	4.93037	3.3144	3.31926		0.736086	1.25691	1.17935	7.05419	12.5273	63.3136	19.1935	8.28052	3.72675	4.41418
	2.63322	0.874345	26.5337	25.3528	74.5743	29.3421	17.3965	3.89913	4.68755		0.471331	2.61055	0.427231	3.03561	9.35851	46.1472	12.0317	8.33891	1.32823	2.63171		1.21862	3.38827	1.33392	15.4873	11.8938	45.1265	19.0912	18.6352	2.78015	6.73539
	4.21604	1.26125	21.0376	24.0556	80.217	28.3769	16.8203	3.0952	2.29628		0.600321	2.48599	0.787254	2.28047	7.87889	29.4523	11.8667	5.34614	2.88543	2.63822		1.42733	2.15972	1.23102	13.7731	12.9229	27.9822	16.6518	10.74	3.09084	4.26974
CBE6b											CBE6c											CBE6d
1	2	3	4	5	6	7	8	9	10		1	2	3	4	5	6	7	8	9	10		1	2	3	4	5	6	7	8	9	10
0.761927	0.319044	1.00902	3.64935	7.0985	88.9064	15.1852	6.40501	1.85837	2.13128		0.647009	0.950471	2.65818	3.51483	7.2035	83.4743	11.9728	5.16808	4.01762	4.78054		0.753335	0.568223	5.85498	5.86798	13.8185	100	24.3776	9.11989	2.13374	2.01
1.01695	0.68746	0.964259	2.81052	8.55701	74.3171	21.993	4.60335	1.43414	1.91434		0.431813	0.390539	1.22054	2.63962	5.84198	86.6279	14.0232	3.74322	3.57214	4.7011		2.27579	1.04679	4.46767	4.25952	14.194	89.3285	32.9488	7.31861	1.5866	2.22617
0.936463	1.04039	1.09734	3.77109	10.4809	100	19.4695	11.3807	2.22655	3.47496		2.52476	0.545886	1.24332	3.1725	6.48244	100	10.8846	10.2532	2.90956	5.0036		0.512709	1.12994	4.76679	4.75996	16.1564	108.422	29.262	15.8073	2.34641	3.98469
0.542498	0.697101	0.914906	5.80567	13.2769	78.2379	15.9846	7.40272	1.19182	3.43681		1.32172	1.25383	2.18581	6.66471	10.4415	90.1514	12.8455	7.16507	2.22062	7.04731		0.719669	0.671435	8.28434	8.23818	19.2305	94.3802	24.7703	10.9868	1.37722	2.82014
3.28048	9.85107	3.97037	25.2525	25.2514	82.6166	27.8766	25.9776	6.78025	11.1569		4.29229	13.6082	4.37302	32.2436	30.9379	83.357	31.8367	33.8721	9.55718	15.0503		5.17354	18.1836	36.7421	37.1752	36.9644	99.6666	39.0398	36.342	11.2976	17.0288
3.38563	9.99135	8.58507	21.601	25.69	78.324	32.0871	21.0152	8.61756	10.1126		2.24857	8.63842	8.07452	30.4623	30.2978	88.4598	37.3537	27.843	10.1878	14.6257		5.96491	16.9506	32.0195	32.4126	39.9913	92.8262	42.8108	32.5176	14.5529	14.672
10.2105	18.1422	4.88214	35.2398	26.2287	29.4837	36.8051	34.4588	14.101	21.9039		9.99472	24.3002	4.98173	44.7803	31.8276	32.7141	43.9176	45.4564	15.8606	32.5336		12.9677	27.5696	45.9825	46.3963	41.2966	42.536	50.0464	45.6609	20.8767	31.5793
2.97146	16.2026	2.74712	23.9102	26.7049	56.1909	31.8604	28.4921	7.10341	14.844		3.99214	20.956	4.30733	31.9187	38.9518	77.0089	41.8296	38.3707	8.90329	27.5302		4.83755	22.6879	33.058	33.3082	38.6865	73.3074	46.0734	38.8285	12.3415	19.3672
6.20983	19.2225	7.3583	22.2234	22.28	52.2832	31.9727	25.743	8.33548	8.62957		5.15003	28.3906	7.20358	29.9176	25.1368	58.1155	39.2935	33.1877	9.44584	11.8791		12.9877	28.5026	32.7652	32.7034	33.774	68.0421	45.1575	36.346	14.2311	13.8101
1.15823	9.35855	10.801	19.5051	26.9811	91.0901	35.8006	23.3027	10.5627	8.43967		1.85647	11.3328	10.7037	23.8696	30.232	91.6882	44.6417	33.1315	10.0243	11.3086		2.16668	13.3804	29.3141	28.2488	38.7207	102.817	50.8574	33.2382	17.0242	12.5125
12.3442	16.6653	8.03957	27.9883	22.8174	45.7582	36.514	30.0469	13.5614	19.4047		10.7827	25.4971	7.68624	37.8844	26.4879	58.5347	36.9559	41.287	14.6838	29.5825		16.9629	27.9645	39.1416	38.6817	35.3468	60.4388	50.3009	42.0418	19.6277	27.4415
6.03503	19.9612	5.38108	23.3294	26.468	67.4004	34.5712	25.2554	9.10058	11.6262		6.81383	28.158	6.78084	29.5628	35.3982	83.371	42.4001	36.2073	10.657	18.586		9.3075	26.2286	32.0469	31.5402	39.4628	83.6481	46.2634	36.2698	14.4971	14.5173
2.25593	1.76769	1.81346	15.2269	18.1861	63.2338	22.3448	14.7512	4.53163	4.56156		2.04009	2.97613	2.67127	22.2116	24.3783	72.323	29.078	21.0504	9.30512	10.0944		3.19498	3.00109	26.1784	26.846	30.6485	81.0791	32.893	24.4186	5.02313	6.17478
0.212742	3.23349	3.17094	13.2404	17.1233	63.2963	26.1013	13.7361	4.8787	5.12644		0.405279	4.03189	5.07043	14.6015	25.9521	80.0436	31.0198	18.6086	10.6172	9.25612		0.550342	5.85323	20.035	20.9078	31.0609	77.6183	37.0261	22.8729	5.36702	7.05915
1.91331	7.16	2.53326	19.0408	18.9315	47.4141	24.2704	22.5452	4.21581	10.6898		2.46726	8.35876	2.82128	24.2766	22.3639	65.7485	28.16	28.9721	8.41516	14.8581		2.37328	10.5162	30.4759	29.6033	32.5093	65.3637	35.9435	33.1866	5.36958	15.7051
2.49927	5.4249	2.35588	16.7244	17.4682	36.4185	24.0607	16.9858	4.20106	7.75591		4.61633	8.02176	3.61043	24.6702	26.0669	49.5661	33.8779	22.6714	7.65661	14.309		3.58951	7.70799	26.1071	25.5275	28.3172	54.9017	36.6939	26.7094	4.97168	9.27973

## Sheet: Figure 3a
Figure 3a
HEK2
	C4			C6			C11			C17			C20			A2			A3			A5			A7			A8			A9			A12			A14			A16
ABE8e	0.665217	0.650662	0.389105	1.19565	1.63304	1.21015	0.00435	0.014884	0.00714	0.013044	0.00851	0.010709	0.043478	0.040401	0.066041	1.09783	1.24817	1.03166	22.4761	23.7428	21.8113	79.513	81.909	79.1508	79.2935	81.7432	78.7938	16.2044	16.9938	15.7998	6.5	6.85747	7.27519	8.43478	8.22897	7.49652	1.7087	1.81165	1.44219	0.013044	0.010632	0.028558
CBE6a	51.7553	53.7708	50.1849	62.3541	62.9807	59.4687	2.00186	1.73737	1.79081	0.00715	0.00719	0.026635	0.073834	0.070414	0.065804	0.017863	0.010059	0.028985	0.017863	0.018681	0.010967	0.253656	0.181066	0.152759	0.029772	0.021555	0.028985	0.021436	0.00431	0.013318	0.020245	0.012933	0.013318	0.026199	0.022993	0.021935	0.010718	0.011496	0.010184	0.022627	0.00431	0.00862
CBE6b	53.6232	54.8417	65.3836	51.4371	53.8231	62.0198	2.79734	3.053	3.31898	0.012145	0.0066	0.0039	0.085013	0.076396	0.077956	0.046215	0.046215	0.027285	0.018217	0.038669	0.013642	0.562708	0.560235	0.826334	0.030362	0.030181	0.033131	0.026314	0.00849	0.025336	0.0081	0.030181	0.00974	0.012145	0.00849	0.021438	0.010121	0.00849	0.013642	0.012145	0.00566	0.015591
CBE6c	62.5556	69.1769	66.3096	58.8922	64.4974	61.7931	5.75894	6.79654	6.46154	0.012503	0.026922	0.021355	0.070018	0.063634	0.076521	0.022506	0.017132	0.012457	0.012503	0.014685	0.012457	0.247562	0.337747	0.457344	0.020005	0.017132	0.044489	0.017504	0.00245	0.030252	0.012503	0.051396	0.00712	0.010003	0.014685	0.033811	0.022506	0.014685	0.014236	0.012503	0.017132	0.019575
CBE6d	63.9002	64.4228	62.0481	60.5989	61.4148	59.6169	3.61031	3.21598	4.12963	0.00646	0.00392	0.00518	0.05599	0.061468	0.068087	0.017228	0.017002	0.033304	0.018305	0.017002	0.017762	1.33946	1.27645	1.16266	0.023688	0.081086	0.035524	0.00969	0.015694	0.018502	0.015074	0.013078	0.0074	0.034456	0.020925	0.033304	0.013998	0.011771	0.011101	0.010767	0.014386	0.011101
TadCBEd	54.9462	57.178	48.7895	60.8663	64.2072	54.596	5.62523	6.89422	5.31473	0.053989	0.013892	0.0038	0.056066	0.069458	0.039875	0.010383	0.00794	0.013292	0.037377	0.037706	0.017089	69.0706	72.6751	62.0336	4.98775	5.44751	4.58179	0.072677	0.041675	0.018988	0.022842	0.027783	0.011393	0.04776	0.015876	0.020887	0.012459	0.015876	0.011393	0.014536	0.015876	0.024684
CBE-T.152	66.8245	65.9003	64.4402	63.9856	63.186	61.7628	0.040847	0.053334	0.059889	0.024137	0.020953	0.00705	0.076125	0.055239	0.042274	0.018567	0.020953	0.015853	0.042704	0.015238	0.021137	10.845	11.0231	11.6184	0.098405	0.049525	0.1233	0.048274	0.083811	0.00881	0.01114	0.040001	0.017614	0.01671	0.020953	0.010569	0.01114	0.0019	0.017614	0.018567	0.00952	0.010569
eTdCBEmax	16.4857	17.4481	17.6114	42.0888	43.7888	43.2255	0.604872	0.425789	0.397024	0.00234	0.00233	0.00802	0.067727	0.083762	0.06216	0.016348	0.01396	0.010026	0.011677	0.030247	0.026067	12.0484	12.7295	12.5965	0.45307	0.567719	0.393014	0.00934	0.016287	0.074191	0.02569	0.01396	0.034088	0.00934	0.00465	0.024062	0.00934	0.00698	0.00602	0.016348	0.016287	0.014036
BE4max	61.3069	61.7279	57.8748	65.9814	67.0987	63.7431	0.085125	0.099564	0.084824	0.094378	0.1841	0.117212	0.083275	0.046964	0.04781	0.018506	0.018786	0.018507	0.014804	0.015029	0.01388	0.011103	0.01315	0.012338	0.011103	0.024421	0.021592	0.014804	0.011271	0.010796	0.00925	0.016907	0.012338	0.022207	0.00939	0.00463	0.012954	0.018786	0.01388	0.0074	0.00939	0.00463
evoAPOBEC	68.1318	69.3665	64.0926	65.9205	67.1659	61.7386	4.68457	3.76117	4.1775	0.036371	0.08095	0.020801	0.041827	0.119926	0.083203	0.02546	0.019488	0.0104	0.032734	0.01649	0.026001	0.00909	0.00899	0.022534	0.010911	0.013492	0.00867	0.027278	0.014991	0.017334	0.00364	0.028482	0.022534	0.00182	0.013492	0.012134	0.02546	0.011993	0.012134	0.016367	0.026983	0.013867
evoFERNY	59.8824	60.0673	55.4107	65.3452	64.9533	58.6675	3.43829	2.99984	3.05876	0	0.028256	0.01633	0.061776	0.054157	0.05103	0.022946	0.00942	0.011227	0.01765	0.00706	0.00816	0.031771	0.023547	0.021433	0.026476	0.011773	0.014289	0.01412	0.044739	0.030618	0.024711	0.00471	0.010206	0.00883	0.00706	0.022453	0.00883	0.016483	0.014289	0.030006	0.014128	0.013268
HEK4
	C3			C5			C8			C11			A4			A15
ABE8e	0.168239	0.041997	0.055066	1.01544	0.62733	1.19663	0.088125	0.104992	0.086835	0.012017	0.031498	0.021179	65.1866	58.6461	59.6514	0.28841	0.120741	0.247797
CBE6a	15.0267	14.1861	13.1435	50.9031	51.2811	44.813	27.6021	26.8534	25.152	13.9316	12.954	12.2016	0.024408	0.047188	0.018597	0.178283	0.225454	0.204563
CBE6b	25.2556	23.993	23.9809	61.4506	59.1384	59.7933	45.1182	41.833	42.8461	23.0651	22.6073	21.9578	0.028617	0.036391	0.074621	0.161295	0.243541	0.165824
CBE6c	35.8851	34.0684	32.0137	63.7338	60.5292	58.3783	49.1933	45.834	44.7961	32.987	32.6272	29.9115	0.042561	0.031501	0.00606	0.237957	0.177193	0.163567
CBE6d	22.3528	23.4987	21.7796	59.9575	63.1244	59.7964	40.367	42.824	40.0099	21.0841	21.7301	21.6759	0.030365	0.115865	0.066336	0.204967	0.220799	0.196721
TadCBEd	23.3089	24.3027	20.056	60.3511	63.1253	54.5528	43.9244	45.0806	38.8086	21.2445	21.5508	19.187	5.22284	4.5252	4.61334	0.185221	0.199458	0.194696
CBE-T.152	16.2837	15.5882	17.0012	53.3147	56.3198	57.7964	23.7463	24.3698	26.2777	0.15841	0.138334	0.17876	0.705249	0.642996	0.698789	0.19747	0.227995	0.219387
TdCBEmax	5.88525	5.17241	6.30021	20.5915	19.0062	22.2	6.68815	6.0204	7.49746	1.85979	1.56768	2.24678	0.210285	0.159585	0.277	0.166589	0.190876	0.187744
BE4max	4.17488	4.55064	4.52984	65.8296	66.73	65.7693	9.78866	9.33524	9.63586	0.401231	0.271986	0.502795	0.017295	0.029246	0.01093	0.166027	0.17255	0.153025
evoAPOBEC	58.2645	61.8951	54.9258	62.4487	65.5748	58.267	49.5168	52.7427	45.5189	14.4966	16.0041	14.5366	0.068111	0.05051	0.00983	0.325829	0.303061	0.253046
evoFERNY	65.3693	61.832	62.0805	64.3315	60.4531	61.304	60.1328	57.4865	57.3033	3.24385	3.09168	3.10241	0.037558	0.047716	0.03106	0.290583	0.273134	0.285513
PDCD1
	C1			C3			C4			C7			C8			C15			C16			C19			C20			A2			A6			A10			A11			A13			A14			A17
ABE8e	0.00377	0.010365	0.00892	0.047133	0.025911	0.033455	1.4234	1.53394	1.20885	1.42152	1.35257	1.17762	0.944535	0.670237	0.653493	0.00943	0.00518	0.00223	0.013197	0.015547	0.00892	0.00754	0.012092	0.00223	0.00377	0.00173	0.00446	20.4008	21.1401	18.3335	55.4014	59.2745	51.3494	36.5408	39.0102	34.2002	4.88669	5.46554	4.72165	0.388372	0.252203	0.194041	0.022624	0.101917	0.084753	0.016968	0.00864	0.049068
CBE6a	1.09401	0.831167	0.825032	6.37841	5.50683	6.54247	57.7028	59.0421	56.9528	48.2129	48.6414	46.9208	55.868	57.8523	54.9816	0.020074	0.012509	0.00658	0.016059	0.013899	0.01024	0.00301	0.00556	0.00805	0.016059	0.00556	0.00439	0.012044	0.034748	0.00878	0.073269	0.080615	0.029988	0.023085	0.038918	0.018285	0.020074	0.00695	0.00658	0.022081	0.040307	0.00805	0.025092	0.027798	0.00512	0.023085	0.00973	0.013165
CBE6b	1.93749	2.26302	2.24267	13.461	14.4934	13.844	53.2626	56.7241	53.6779	52.1462	55.0626	52.9851	52.4484	55.4766	52.9161	0.00461	0.037129	0.018283	0.05305	0.016708	0.018283	0.034598	0.035273	0.00813	0.00461	0.00743	0.00406	0.00923	0.027847	0.016251	0.00923	0.02599	0.044691	0.027679	0.035273	0.016251	0.00923	0.011139	0.018283	0.027679	0.012995	0.00813	0.00692	0	0.01422	0.00461	0.00186	0.016251
CBE6c	2.98628	2.48634	2.27189	11.3251	11.9217	10.697	56.576	59.5989	53.6153	49.8243	51.3078	45.8722	55.6481	58.3106	52.5597	0.068199	0.01464	0.023892	0.057866	0.070759	0.065159	0.00827	0.01952	0.00652	0.00413	0.0122	0.00652	0.00827	0.00976	0.017376	0.010333	0.0488	0.023892	0.0248	0.00976	0.017376	0.00827	0.087839	0.015204	0.00827	0.00732	0.00652	0.00413	0.01952	0.015204	0.00827	0.078079	0.00869
CBE6d	1.93596	2.04194	1.78646	12.3207	12.1819	11.9227	57.8921	60.4604	54.9007	56.4034	58.3749	52.8593	56.7669	59.571	53.7612	0.040936	0.029067	0.00558	0.027956	0.020347	0.032876	0.019969	0.00291	0.00558	0.00399	0.00145	0.00496	0.00799	0.015987	0.00744	0.22265	0.145334	0.076917	0.058908	0.024707	0.010545	0.00799	0.018893	0.04156	0.00899	0.011627	0.012406	0.00998	0.015987	0.0093	0.00699	0.00436	0.0062
TadCBEd	1.11326	1.33062	1.05861	10.9153	11.2031	9.75004	48.9297	52.9251	47.1147	43.645	46.7826	41.2773	48.7258	52.3367	46.3867	0.00537	0.013287	0.00216	0.11535	0.015186	0.030246	0.00537	0.017084	0.017284	0.01073	0.00949	0.034567	0.139493	0.079724	0.045369	9.96566	11.6776	10.6963	0.059016	0.100604	0.084257	0.026826	0.015186	0.00432	0.00268	0.00949	0.012963	0.00805	0.017084	0.00648	0.00537	0.00949	0.00432
CBE-T.152	0.25266	0.299811	0.13567	12.8396	14.4961	12.1896	31.3373	33.2948	31.2684	41.4806	42.5126	41.6207	29.8121	30.9489	30.4682	0.00922	0.00526	0	0.014754	0	0.0046	0.00553	0.01578	0.011497	0.00184	0.01052	0.0069	0.014754	0.018409	0.0046	0.743227	0.815275	1.07156	0.01291	0.01315	0.020695	0.00738	0.01315	0.0069	0.014754	0.023669	0.0069	0.011065	0.00789	0.013797	0.00369	0.01052	0.0069
TdCBEmax	0.081633	0.179611	0.138824	2.22809	2.16615	2.06922	26.2377	25.9635	25.1871	22.5162	22.7262	20.8386	21.2221	21.1876	20.2852	0.014406	0.01082	0.0075	0.012005	0.00866	0.0075	0.0024	0.00216	0.0075	0.0096	0.00866	0.00563	0.014406	0.060592	0.011256	0.403361	0.421978	0.393959	0.0072	0.071412	0.030016	0.0072	0.00866	0.011256	0.016807	0.030296	0.00563	0.026411	0.00216	0.015008	0.0024	0.00216	0.0075
BE4max	0.234066	0.135923	0.118876	21.8815	17.5371	17.0598	34.179	28.2659	26.8193	52.7296	45.1143	41.5575	52.5909	45.0026	41.4759	0.064818	0.06041	0.032633	0.032409	0.033226	0.018647	0.102629	0.102697	0.093236	0.010803	0.00906	0.011655	0.039611	0.018123	0.00699	0.016205	0.015103	0.016316	0.041412	0.030205	0.00932	0.0054	0.018123	0.00932	0.014404	0.00906	0.013985	0.0072	0.00604	0.00932	0.009	0.00604	0.00466
evoAPOBEC	14.3834	14.4755	13.5433	28.7459	29.7268	27.9461	45.3907	47.6159	44.6471	34.8382	36.188	34.6463	45.0489	47.1426	44.2907	0.062527	0.017889	0.019056	0.623189	0.523662	0.712707	0.066696	0.086193	0.080037	0.093791	0.086193	0.087659	0.035432	0.024394	0.034301	0.00625	0.027647	0.017151	0.020843	0.00976	0.011434	0.00834	0.014637	0.00762	0.027095	0.019515	0.028585	0.00208	0.00813	0.00762	0.010421	0.011384	0.00953
evoFERNY	4.69817	5.39903	4.9309	42.1626	46.4597	40.2867	47.8936	52.1275	45.264	26.8611	30.1571	26.0797	38.9718	42.7026	37.3003	0.023109	0.016486	0.01825	0.099545	0.110454	0.073001	0.00533	0.021431	0.00995	0.00889	0.00989	0.00664	0.010666	0.037917	0.049774	0.017776	0.044511	0.013273	0.00356	0.013189	0.019909	0.023109	0.016486	0.03816	0.035552	0.00989	0.00995	0.035552	0.00824	0.016591	0.015998	0.021431	0.0083
TRAC
	C3			C8			C16			C17			A6			A12			A13			A14			A15			A18			A19
ABE8e	0.4681	0.767048	0.495954	1.54406	1.5579	1.68798	0.00337	0.020137	0.013051	0.00674	0.00915	0.00653	57.45	58.4037	55.4272	15.4726	15.4618	14.7786	0.09261	0.00732	0.00653	0.089242	0.00732	0.010876	0.062301	0.025629	0.028278	0.010103	0.00732	0.013051	0.018522	0.014645	0.00218
CBE6a	49.0454	44.971	47.2235	55.5076	50.5161	52.6105	0.012595	0.00623	0.00154	0.00525	0.020238	0.013124	0.032537	0.034248	0.074112	0.027289	0.017124	0.013124	0.017843	0.00934	0.00618	0.0042	0.00778	0.00849	0.013644	0.031135	0.013896	0.012595	0.00623	0.012352	0.0063	0.00778	0.010036
CBE6b	55.0147	58.4295	58.6422	56.4263	59.6407	59.7433	0.00655	0.00275	0.024838	0.00436	0.01648	0	0.146177	0.060426	0.110391	0.01309	0.021973	0.00552	0.00655	0.01648	0.022078	0	0.01648	0.00828	0.015272	0.010987	0.033117	0.015272	0.01648	0.013799	0.00436	0.03296	0.00552
CBE6c	58.1318	55.5349	58.3641	59.2726	55.7312	59.0386	0.012553	0	0.00133	0.00471	0.023553	0.0159	0.053349	0.083743	0.124551	0.014122	0.010468	0.017225	0.010984	0.015702	0.02385	0.00314	0.02617	0.00928	0.01726	0.023553	0.019875	0.014122	0.00785	0.0212	0.010984	0.013085	0.0159
CBE6d	57.6168	55.3306	55.754	58.5652	56.387	57.1535	0.00456	0	0.00199	0.02008	0.00591	0.00463	0.120482	0.177295	0.234911	0.01004	0.013297	0.013896	0.014604	0.013297	0.00993	0.00913	0.00591	0.00993	0.015517	0.017729	0.022499	0.01004	0.010342	0.011911	0.010953	0.00739	0.011911
TadCBEd	52.6155	46.6416	48.1884	54.0045	47.6754	49.7155	0.00662	0.00812	0.00537	0.015457	0.00812	0.00537	24.7864	23.0191	23.803	0.019873	0.027062	0.018787	0.00662	0.00812	0.016103	0.013249	0.00541	0.00537	0.011041	0.043299	0.010735	0.019873	0	0.010735	0.00442	0.00541	0.013419
CBE-T.152	34.2361	39.8415	38.2989	24.1398	27.3975	27.3948	0.0023	0.011965	0.00528	0.011481	0.014957	0.00528	0.626859	0.756805	0.725709	0.022962	0.014957	0.021112	0.00918	0.017948	0.00528	0.00918	0.00598	0.010556	0.019518	0.014957	0.023751	0.02411	0.00299	0.00792	0.012629	0.014957	0.00528
TdCBEmax	11.9151	12.8201	11.3222	10.5889	11.9326	10.8256	0.00927	0.00725	0	0.00579	0.00362	0.00993	0.953252	1.01793	0.730787	0.013899	0.010868	0.021285	0.00695	0.00362	0.011352	0.00695	0	0.011352	0.019691	0.018113	0.017028	0.015057	0.00725	0.00568	0.00927	0.01449	0.011352
BE4max	28.3558	26.9378	26.0176	58.0431	55.1235	53.2315	0.074638	0.059423	0.045106	0.00848	0.014262	0.00859	0.011874	0.019016	0.012887	0.010178	0.016639	0.012887	0.00339	0.00951	0.027923	0.00339	0.00713	0.00859	0.015267	0.038031	0.017183	0.011874	0.011885	0.017183	0.020356	0.00951	0.00215
evoAPOBEC	49.4565	45.4132	45.222	59.766	56.5866	56.6021	0.032082	0.00203	0	0.539725	0.451165	0.419052	0.011323	0.016258	0.010956	0.020759	0.018291	0.021911	0.033969	0.010161	0.00822	0.00377	0.012194	0	0.02642	0.020323	0.010956	0.00566	0.012194	0.019172	0.00566	0.018291	0.010956
evoFERNY	25.2231	26.019	25.8313	13.166	13.5225	13.8114	0.00401	0.00783	0.032679	0.108288	0.101805	0.088699	0.027072	0.031325	0.012838	0.013035	0.023494	0.015172	0.012032	0.011747	0.030344	0.00902	0.00783	0.00934	0.01504	0.00783	0.021008	0.01504	0.015662	0.011671	0.011029	0.015662	0.00934

## Sheet: Figure 3b
Figure 3b
Nme5
	C3			C6			C9			C12			A5			A7			A10			A11			A13
ABE8e	0.040197	0.033001	0.027977	0.040197	0.017471	0.021619	0.014187	0.023295	0.035607	0.018916	0.013589	0.010174	9.40131	12.8278	11.3256	16.4286	22.7845	20.277	12.688	17.3335	15.353	2.76648	3.66315	3.21354	0.952899	1.34529	1.11018
CBE6a	0.194758	0.170366	0.233089	0.631573	0.555758	0.502038	12.9598	12.5955	9.58272	0.141895	0.254722	0.156479	0.00278	0.00992	0.0163	0.011129	0.00992	0.00978	0.02504	0.014886	0.02119	0.00556	0.01654	0.00815	0.011129	0.00165	0.00978
CBE6b	0.90623	1.13316	0.719017	2.62114	2.97125	2.09289	21.5261	27.629	16.2449	0.591567	0.849272	0.615222	0.00629	0.00241	0.00755	0.01888	0.012029	0.015098	0.01888	0.00962	0.015098	0.00315	0.00241	0.00189	0.02832	0.00481	0.00566
CBE6c	0.752772	0.705483	0.558831	2.03739	2.34816	1.71891	21.1778	24.1987	18.0024	1.09847	1.17408	0.788938	0.00818	0.014239	0.018027	0.026593	0.014239	0.019087	0.032729	0.00518	0.013785	0.00409	0.00777	0.00742	0.010228	0.00777	0.013785
CBE6d	0.576562	0.543354	0.647951	2.19344	2.43101	2.07557	19.977	24.0739	17.1388	0.428243	0.476274	0.421699	0.00627	0.00537	0.011684	0.018801	0.00537	0.010622	0.010445	0.00939	0.013809	0.010445	0.00537	0.0085	0.00836	0.012075	0.018058
TadCBEd	0.06544	0.121931	0.12338	1.05522	1.38189	0.949486	12.3926	14.0254	9.47161	0.278119	0.247114	0.150201	0.070893	0.040644	0.03755	0.332652	0.29101	0.162718	0.09816	0.1073	0.075101	0.013633	0.014632	0.00894	0.013633	0.014632	0.00715
CBE-T.152	0.03543	0.029108	0.024471	2.62533	2.96102	2.20237	0.602303	0.915562	0.513887	0.134632	0.142891	0.125413	0.014172	0.00794	0.00612	0.00709	0.0344	0.00306	0.010629	0.00794	0.018353	0.010629	0.00794	0.00918	0	0.018523	0.00918
TdCBEmax	0.039057	0.033942	0.018557	0.112288	0.120682	0.103919	1.43046	1.63298	1.55508	0.00488	0.015085	0.00742	0.00976	0.00377	0.011134	0.034175	0.018857	0.00742	0.029293	0.00754	0.00742	0.00488	0.00377	0.00371	0.00976	0.00754	0.014846
BE4max	0.153625	0.181874	0.126695	5.78973	5.49209	4.40265	2.40999	2.20298	1.74206	4.18627	4.48794	3.51975	0.0096	0.00768	0.00396	0.014402	0.010246	0.00594	0.0096	0.012808	0.00792	0.0048	0.012808	0.00198	0.019203	0.023055	0.011878
evoAPOBEC	1.63902	1.72794	1.00013	1.80799	1.6897	1.26426	11.4253	13.3142	8.73445	0.278803	0.241634	0.192332	0.016897	0.013907	0.00256	0.00845	0.015645	0.012822	0.014081	0.012169	0.015387	0.00563	0.012169	0.00769	0.011265	0.00869	0.00769
evoFERNY	0.271237	0.32786	0.249022	0.427055	0.307208	0.246964	5.2343	4.30091	3.68183	0.190443	0.1962	0.080263	0.00577	0.00774	0.014406	0.028855	0.00516	0.01029	0	0.012908	0.00617	0.011542	0.00258	0.01029	0	0.010326	0.00206
Nme11
	C4			C5			C10			C18			C22			A6			A7			A8			A11			A14			A17			A19			A23
ABE8e	0.240624	0.072456	0.010099	0.078825	0.030508	0.060594	0.103717	0.118217	0.030297	0.00415	0.01144	0.020198	0.0083	0.034321	0.010099	33.3223	39.9611	25.7928	21.1002	27.3119	13.5023	25.1162	32.8071	16.7441	38.114	43.3932	25.8332	16.5035	21.6528	14.7344	0.290408	0.827518	0.565542	0.016595	0.064829	0.030297	0.016595	0.038135	0.010099
CBE6a	27.3754	35.6322	32.9041	20.0782	25.2874	23.2786	37.2244	44.8276	44.8854	0.027147	0	0.042217	0.00543	0	0.02533	0.016288	0	0.017938	0.059724	0	0.00513	0.016288	0	0.015376	0.038006	0	0.012813	0.016288	0	0.020501	0.016288	0	0.020501	0.032577	0	0.00769	0	0	0.00513
CBE6b	37.9405	51.3218	35.9912	35.1998	48.2831	33.2037	42.2915	55.7909	39.7946	0.177292	0.130399	0.099028	0	0.011854	0.011003	0.022162	0.043466	0.014671	0.014774	0	0.011003	0.014774	0.043466	0.011003	0.00739	0.015806	0.014671	0.029549	0.011854	0.014671	0.022162	0.011854	0.00367	0	0.015806	0.011003	0.00739	0.023709	0.014671
CBE6c	36.6274	44.7939	32.2587	33.5585	41.9079	30.7334	41.9764	51.8686	37.7668	0.104261	0.051863	0.062782	0.027199	0.00915	0.012926	0.013599	0.04271	0.016619	0.013599	0.00305	0.020312	0.013599	0.018304	0.016619	0.013599	0.015254	0.012926	0.022666	0.018304	0.00554	0.018132	0.012203	0.011079	0.013599	0.012203	0.011079	0.00907	0.018304	0.011079
CBE6d	39.5359	45.6801	39.0208	36.7012	42.3333	35.8309	46.6753	53.4508	44.5846	0.068843	0.123729	0.074184	0.016198	0.012071	0	0.032397	0.018107	0	0.036446	0.015089	0	0.040496	0.015089	0	0.052644	0.00604	0	0.016198	0.00905	0	0.0081	0.012071	0.074184	0.016198	0.021124	0	0.024297	0.015089	0
TadCBEd	20.066	23.3679	17.2249	19.5018	23.1382	17.5691	36.2115	43.3549	32.2497	0.052591	0.022974	0.025236	0.014343	0.00766	0.01606	0.224708	0.256538	0.091768	0.014343	0.068921	0.029825	0.066934	0.149328	0.084886	1.18091	1.14102	0.759383	0.00956	0.03446	0.01606	0.023905	0.022974	0.01606	0.00478	0.00383	0.029825	0.023905	0.011487	0.011471
CBE-T.152	4.82661	6.18773	4.78245	5.34309	6.64158	5.30858	11.4301	15.2646	10.8536	0.135268	0.105158	0.100497	0.00615	0.011069	0.00591	0.012297	0.055347	0.035469	0.018446	0.00553	0.00591	0.079931	0.055347	0.059116	0.00615	0.066416	0.041381	0.018446	0.011069	0.017735	0	0.00553	0.00591	0.012297	0	0.017735	0.012297	0	0.00591
TdCBEmax	1.51117	2.09839	1.64618	2.14356	2.60775	2.39379	12.0483	13.7527	11.1063	0.041064	0.039182	0.05032	0.00821	0.017414	0.014377	0.00821	0.043535	0.014377	0.00821	0.013061	0	0.016426	0.017414	0.028754	0	0.043535	0.021566	0.00821	0.017414	0.00719	0.00821	0.00871	0	0.016426	0	0.00719	0.024639	0.00435	0.014377
BE4max	39.1327	37.9269	25.3736	35.3984	34.0831	25.3639	12.8635	10.6883	9.18882	0.782998	0.505756	0.446342	0.017209	0.01445	0.0097	0.060231	0.0289	0.019406	0.017209	0.01445	0.019406	0.034418	0.00963	0.019406	0.043022	0.00963	0.019406	0.017209	0.00963	0.0097	0.025813	0.019267	0	0.025813	0.019267	0.0097	0.0086	0.01445	0.029109
evoAPOBEC	28.2157	39.2769	30.7722	30.5792	41.897	33.9304	27.1556	37.0646	29.6709	0.101441	0.137898	0.102845	0.040576	0.023982	0.051423	0.020288	0.011991	0.012856	0.00507	0.006	0.025711	0.010144	0.011991	0.00429	0.015216	0	0.029997	0.010144	0.017987	0.00857	0.010144	0	0.025711	0.00507	0.023982	0	0	0	0.00857
evoFERNY	4.47273	3.12486	0.71654	17.2953	15.422	8.97381	28.7516	30.0526	27.348	0	0.112405	0.69948	0.023356	0.00899	0	0.011678	0.017985	0.00853	0	0.017985	0.00853	0.011678	0.017985	0	0.035035	0.00899	0.00853	0.023356	0.0045	0.017061	0	0.013489	0.00853	0	0.0045	0	0.011678	0.0045	0.017061
Nme39
	C2			C4			C7			C8			C17			A3			A5			A6			A9			A14			A18			A19			A21
ABE8e	0.00842	0.027253	0.011198	0.019651	0.01752	0.017596	0.028073	0.038933	0.022395	0.101061	0.095385	0.148769	0.03088	0.027253	0.019196	18.5531	18.1639	16.1998	21.7253	21.6523	19.164	10.6002	10.8369	9.94833	34.7903	34.4981	32.2765	3.75049	3.39102	3.62805	0.148785	0.175196	0.119975	0.03088	0.042826	0.033593	0.019651	0.01168	0.011198
CBE6a	0.742888	0.665178	0.582957	0.51821	0.454088	0.421798	8.85305	9.68558	8.43596	39.721	43.8035	34.4303	0.14133	0.161999	0.143252	0.090596	0.110454	0.093512	0.010872	0.00982	0.015917	0.039862	0.061363	0.073616	0.00725	0.017182	0.017907	0.00725	0.012273	0.023875	0.032615	0.022091	0.029844	0.021743	0.031909	0.021886	0.021743	0.056454	0.021886
CBE6b	1.47609	1.86369	2.30467	1.43919	1.23527	1.53344	20.3543	20.0987	19.423	39.8123	41.9667	37.5901	0.231957	0.310165	0.309932	0.110707	0.132157	0.10271	0.021087	0.021577	0.012614	0.026359	0.072821	0.061266	0.036902	0.01888	0.028831	0.042174	0.01888	0.019821	0.026359	0.024274	0.032435	0.036902	0.026971	0.037841	0.021087	0.016183	0.023425
CBE6c	2.56014	2.34897	1.85548	1.62521	1.49229	1.33354	19.4385	18.9779	16.7528	41.4225	42.3442	35.3584	0.451448	0.525065	0.409718	0.116503	0.117909	0.117435	0.023301	0.022108	0.04306	0.061164	0.051585	0.054803	0.023301	0.020266	0.011744	0.017475	0.018423	0.026097	0.034951	0.044216	0.036535	0.034951	0.029477	0.035231	0.020388	0.014739	0.020877
CBE6d	1.44863	1.60338	1.44323	1.32676	1.68776	1.1202	19.425	22.5316	17.639	45.6278	51.308	39.7796	0.268676	0.337553	0.241231	0.102485	0.084388	0.108138	0.027699	0	0.016637	0.049857	0.084388	0.079024	0.013849	0	0.022182	0.024929	0.084388	0.029114	0.038778	0	0.047137	0.030468	0	0.024955	0.013849	0	0.023569
TadCBEd	0.644321	0.692322	0.413115	0.661014	0.844147	0.705995	7.50818	8.80585	6.55126	36.93	42.5353	32.0087	0.143553	0.165995	0.225055	0.206984	0.204458	0.175728	0.123523	0.101217	0.033912	0.073446	0.10729	0.086323	0.911398	0.989899	0.709078	0.023369	0.022268	0.032371	0.020031	0.020243	0.040078	0.020031	0.028341	0.029288	0.020031	0.010122	0.01079
CBE-T.152	0.558059	0.480686	0.387679	1.70725	1.75555	1.39917	4.17924	5.08203	4.11292	10.9462	12.2888	9.45584	0.243892	0.303041	0.200888	0.140548	0.135846	0.077536	0.028936	0.017416	0.014097	0.074408	0.062698	0.109255	0.045472	0.024383	0.010573	0.00827	0.031349	0.038768	0.00827	0.034832	0.024671	0.028936	0.020899	0.035244	0	0.024383	0.014097
TdCBEmax	0.106986	0.108167	0.048552	0.15513	0.199692	0.141609	1.5085	1.50601	1.31898	15.0102	19.9151	14.084	0.037445	0.099846	0.105195	0.117685	0.124808	0.064735	0.010699	0.012481	0.028322	0.053493	0.041603	0.048552	0.021397	0.020801	0.02023	0.032096	0.012481	0.028322	0.021397	0.024962	0.04046	0.042795	0.020801	0.032368	0.021397	0.016641	0.016184
BE4max	0.106265	0.103748	0.07252	5.45997	4.41253	3.70852	23.4035	20.2081	17.2647	27.3758	23.9722	20.9408	0.096144	0.081053	0.097527	0.121445	0.103748	0.105029	0.015181	0.00648	0.020006	0.025301	0.074569	0.070019	0.091084	0.029179	0.022506	0.020241	0.019453	0.020006	0.00506	0.012969	0.017505	0.025301	0.032421	0.017505	0.01012	0.00973	0.012503
evoAPOBEC	2.1788	2.8781	1.95871	0.93665	1.24345	0.730478	4.87461	6.95308	4.01224	24.6483	33.664	22.2182	0.412932	0.610083	0.402948	0.141001	0.107114	0.101276	0.013429	0.018629	0.023703	0.090644	0.074514	0.060334	0.010072	0.025614	0.015084	0.020143	0.030271	0.015084	0.047	0.027943	0.030167	0.026857	0.020957	0.032322	0.0235	0.020957	0.015084
evoFERNY	0.685878	1.29259	1.20308	0.358295	0.546598	0.535011	1.03394	1.44385	1.36664	17.9813	24.2497	23.3298	0.818959	1.0657	1.25575	0.081896	0.103132	0.085935	0.020474	0.010313	0.016633	0.092133	0.04469	0.063758	0.00512	0.024064	0.00832	0.051185	0.017189	0.016633	0.010237	0.041253	0.024949	0.040948	0.017189	0.027721	0.015356	0.020626	0.01386
Nme50
	C3			C5			C6			C8			C14			C15			C16			C17			C18			C20			C21			C23			A12			A13			A19
ABE8e	0.046077	0.048292	0.072077	0.156263	0.250238	0.12356	0.086145	0.114144	0.086235	0.256431	0.1039	0.148015	0.028047	0.021951	0.019306	0.048081	0.038048	0.03089	0.00801	0.01317	0.034751	0.010017	0.017561	0.010297	0.010017	0.016097	0.011584	0.010017	0.00585	0.00515	0.002	0.00732	0.00515	0.00601	0.00585	0.00386	45.3682	49.8441	41.1313	15.7685	17.9791	14.5235	0.592996	0.604376	0.427312
CBE6a	7.90556	9.88983	7.16449	30.0841	39.7758	24.5489	33.934	42.5897	26.9305	29.7863	37.6502	24.1143	2.67101	3.43947	2.04574	13.1862	17.8294	11.1704	4.10782	5.09535	3.16959	2.20128	2.93513	1.68357	0.420607	0.597416	0.263401	0.00307	0.00866	0.00439	0	0.00216	0.015365	0.00614	0.00649	0.0022	0.024561	0.015152	0.00878	0.104384	0.149354	0.107555	0.024561	0.028139	0.024145
CBE6b	21.1773	32.0936	27.5373	38.3071	53.0531	42.9863	43.5793	60.3599	48.7097	39.5679	55.4237	45.2655	5.87857	9.38609	8.00456	25.7308	39.2712	31.7229	9.18728	15.9857	13.0965	4.64985	7.54411	6.78657	0.517989	0.932735	0.847302	0.016062	0.025844	0.00611	0.00402	0.051688	0.054993	0.00402	0.018796	0.00407	0.012046	0.030543	0.016294	0.100386	0.096328	0.095729	0.04417	0.046989	0.022405
CBE6c	31.4635	28.2237	22.2735	52.206	48.6725	38.2273	58.5531	55.3075	43.1684	56.0356	51.4503	40.0605	8.15003	7.21918	5.71303	40.9943	34.9019	27.6665	16.8442	13.6963	11.1234	7.77114	6.62152	5.30372	1.49778	1.17644	0.677297	0.00509	0.032379	0.010666	0.030515	0.047219	0.018666	0.00254	0.00675	0.019999	0.022886	0.029681	0.029332	0.106802	0.090392	0.145326	0.030515	0.032379	0.022666
CBE6d	23.4357	25.0598	20.9443	48.3757	50.2431	40.403	54.7041	56.1468	45.5125	52.5502	53.0986	43.0012	6.37123	6.57053	5.96917	30.164	29.6735	24.8889	10.2149	10.2359	8.95762	5.2812	6.20174	5.16748	0.694957	0.925745	0.757254	0.00952	0.00452	0.00193	0.04284	0.00903	0.00386	0	0.00151	0.0058	0.04046	0.024084	0.017386	0.11186	0.087306	0.084998	0.02142	0.037632	0.02125
TadCBEd	9.44886	14.7084	11.3688	25.4509	37.8356	29.3416	29.0271	43.1593	33.4613	26.6999	39.1044	30.8201	1.05299	1.43717	1.29448	6.2283	9.82451	7.27863	2.2852	3.18576	2.55944	0.823345	1.6055	1.03786	0.336059	0.580759	0.37699	0	0.00421	0.00681	0.0056	0.0021	0.00681	0.0028	0.00631	0.00227	0.378067	0.404006	0.352009	0.207237	0.128356	0.140804	0.022404	0.033667	0.036336
CBE-T.152	1.1694	1.29918	0.837505	7.98437	9.20539	4.75834	6.5835	7.56432	4.70219	3.97415	4.94316	3.67286	0.919886	0.743611	0.608244	0.402826	0.578364	0.219904	0.748535	0.925952	0.603565	0.568165	0.698026	0.126328	0.318653	0.455853	0.074861	0.015031	0.034189	0.00468	0	0	0.00936	0.00902	0.014245	0	0.087179	0.076925	0.060824	0.120247	0.165247	0.098255	0.048099	0.034189	0.023394
TdCBEmax	0.805307	0.546431	0.402166	3.44236	3.16421	2.65275	6.7593	5.75976	4.78345	3.88132	3.52321	2.5058	0.095713	0.127077	0.174014	0.59738	0.730692	0.483372	0.194726	0.152492	0.146945	0.102314	0.111192	0.061872	0.082511	0.0413	0.046404	0.0099	0.00635	0.027069	0	0.00635	0	0	0.00318	0.00387	0.125417	0.111192	0.03867	0.141919	0.127077	0.100541	0.07261	0.031769	0.03867
BE4max	26.9055	35.9585	28.2942	39.46	50.6279	40.4072	33.7167	44.2683	34.9566	12.1687	16.5394	13.6133	14.5903	19.8506	16.5839	11.9366	16.4398	14.0385	8.02914	11.0899	10.0751	5.82899	8.20194	7.91736	2.80734	4.20194	4.37543	0.057147	0.179806	0.106764	0.017858	0.049793	0.065557	0.117866	0.293223	0.168574	0.057147	0.055325	0.022477	0.117866	0.127248	0.108637	0.050004	0.024896	0.020604
evoAPOBEC	35.4046	37.1097	34.5698	40.3927	43.047	39.4309	39.7815	42.2658	38.5856	39.7245	41.3054	38.5361	2.76801	2.89919	2.84237	34.2993	36.403	33.9258	28.5669	29.9603	27.7982	25.5043	26.443	26.1139	14.4196	14.0792	14.8466	0.031671	0.026173	0.046444	0.516231	0.384546	0.690467	0.155186	0.06644	0.167198	0.012668	0.0302	0.018578	0.117181	0.104693	0.095984	0.022169	0.032213	0.027866
evoFERNY	3.26257	3.59648	2.57452	11.4208	10.8942	8.85581	22.9303	23.1724	16.8545	39.9354	41.8595	30.6588	2.8898	3.26953	2.485	16.501	18.4046	12.493	11.1261	11.1989	7.91254	6.09202	5.75818	4.93352	4.77492	5.76771	3.8394	0.035501	0.041266	0.018236	0.0071	0.04444	0.043102	0.00355	0.00317	0.013262	0.092303	0.079358	0.041444	0.110054	0.104752	0.119359	0.039051	0.025394	0.026524

## Sheet: Figure 4a
Figure 4a
	SaR1			SaR2			SaR3			SaR4			SaR5			SaR6
ABE8e	0.010096	0.011831	0.008723	0.008833	0.008348	0.007487	0.017352	0.007387	0.014334	0.027864	0.01127	0.018567	0.017507	0.018084	0.022991	0.029836	0.02446	0.029027
BE4max	0.046411	0.040919	0.025342	0.123454	0.087851	0.117191	0.22115	0.171406	0.216871	0.021195	0.022482	0.031647	2.39228	2.14825	2.26011	3.4564	4.04932	3.51792
CBE-T.152	0.040828	0.022482	0.025527	0.04982	0.037462	0.033895	0.029226	0.021777	0.02448	0.043546	0.087364	0.121496	0.054069	0.061129	0.05144	0.788384	0.832536	0.617321
CBE6a	0.041234	0.026648	0.023165	0.30887	0.298591	0.202046	0.033817	0.043119	0.029625	0.043222	0.0616	0.096652	0.298591	0.239796	0.256789	1.08644	1.08344	0.928394
CBE6a V106W	0.006717	0.009531	0.01419	0.050712	0.037311	0.044121	0.013013	0.013723	0.01944	0.025356	0.039714	0.031597	0.048841	0.047662	0.055576	0.116929	0.141894	0.110371
CBE6b	0.088018	0.079388	0.052495	0.59188	0.720021	0.654087	0.129274	0.057078	0.101821	0.175976	0.165501	0.252815	0.866527	0.684756	0.738928	2.72848	3.08503	2.30814
CBE6b V106W	0.060939	0.052506	0.035836	0.321534	0.214405	0.219856	0.050189	0.062525	0.032622	0.066883	0.142843	0.084894	0.189631	0.164624	0.1479	0.33159	0.364634	0.282382
CBE6c	0.135182	0.056044	0.084105	0.612697	0.907053	0.538677	0.098519	0.121927	0.133467	0.204148	0.121991	0.197982	0.684128	0.600339	0.713849	2.6128	2.87415	2.68209
CBE6c V106W	0.054851	0.049967	0.05385	0.17142	0.208108	0.152811	0.030377	0.059278	0.031398	0.109734	0.126526	0.164204	0.221059	0.204781	0.201217	0.592758	0.653067	0.460097
CBE6d	0.077873	0.063886	0.059901	0.4036	0.710005	0.375889	0.068653	0.072046	0.108683	0.123199	0.111472	0.067757	0.533905	0.393359	0.45868	1.56596	2.09211	1.97561
CBE6d V106W	0.041357	0.063555	0.031614	0.172662	0.139455	0.135076	0.054062	0.038852	0.03747	0.061878	0.108383	0.069645	0.185745	0.134988	0.168766	0.470267	0.509337	0.36122
TadCBEd	0.078716	0.078412	0.057122	0.372118	0.459009	0.378809	0.087999	0.069133	0.070705	0.180066	0.186783	0.170243	0.425316	0.40081	0.419854	2.24285	2.32545	1.80195
TadDE	0.01179	0.00873	0.009831	0.030307	0.018318	0.025845	0.018371	0.015607	0.010854	0.017202	0.012003	0.02635	0.030966	0.033359	0.029692	0.252864	0.207417	0.213189
YE1	0.012703	0.015339	0.007837	0.020389	0.015771	0.016674	0.019363	0.010887	0.033966	0.016317	0.031015	0.024943	0.111255	0.105857	0.136351	0.495883	0.47909	0.384399
TdCBEmax	0.012098	0.017353	0.017856	0.031409	0.060736	0	0.007653	0.012374	0.013655	0.026773	0.013699	0.022359	0.028043	0.026456	0.025257	0.167749	0.182784	0.155004
evoAPOBEC	0.09418	0.072529	0.057677	1.04997	0.824763	0.835471	0.158823	0.185809	0.173739	0.625927	0.525425	0.568486	1.92089	1.69235	1.42947	2.49277	2.83502	2.35769
evoFERNY	0.054946	0.043014	0.02709	0.197647	0.200973	0.192044	0.17331	0.128137	0.118971	0.299922	0.342898	0.305179	0.219571	0.213638	0.20944	0.148332	0.17505	0.131896

## Sheet: Figure 4b
Figure 4b
	CTNNB1 C to T			IP90 C to T			RSL1D1 C to T			CTNNB1 A to G			IP90 A to G			RSL1D1 A to G
CBE6a	0.092813	0.088643	0.092255	0.023423	0.025726	0.021687	0.116976	0.114186	0.101044	0.043951	0.04435	0.04422	0.028543	0.027288	0.026369	0.041257	0.039514	0.041882
CBE6a V106W	0.089749	0.092481	0.100218	0.026535	0.024513	0.024718	0.104655	0.112656	0.101202	0.045032	0.046378	0.044406	0.027596	0.027881	0.026739	0.0392	0.035983	0.043538
CBE6b	0.183578	0.122932	0.149968	0.03841	0.027144	0.03362	0.134218	0.116939	0.196281	0.041161	0.048931	0.042895	0.028177	0.027345	0.027897	0.039527	0.039092	0.039497
CBE6b V106W	0.115657	0.104325	0.109899	0.030446	0.027334	0.028456	0.138187	0.10324	0.104833	0.041298	0.045961	0.042151	0.026919	0.026421	0.027519	0.044648	0.044096	0.040944
CBE6c	0.128032	0.110931	0.111581	0.027828	0.026841	0.029766	0.142055	0.154901	0.114814	0.044826	0.046099	0.041598	0.028454	0.02757	0.030179	0.039817	0.040687	0.041442
CBE6c V106W	0.095119	0.091426	0.091461	0.024228	0.023623	0.02501	0.099159	0.111372	0.120266	0.041984	0.042276	0.043131	0.026974	0.027985	0.028173	0.036516	0.041819	0.039566
CBE6d	0.165516	0.158854	0.162499	0.03268	0.027901	0.03384	0.165516	0.158854	0.162499	0.040772	0.047241	0.045146	0.026034	0.028098	0.028193	0.037683	0.039423	0.039313
CBE6d V106W	0.123	0.099147	0.109999	0.03005	0.028953	0.028711	0.131878	0.096701	0.123593	0.044113	0.046143	0.044324	0.028775	0.027928	0.029065	0.038408	0.03697	0.038964
TadCBEd	0.165967	0.114469	0.212959	0.041576	0.040703	0.047905	0.261489	0.255828	0.235955	0.055032	0.060533	0.058716	0.028582	0.032124	0.02916	0.082462	0.095686	0.066008
TadCBEd V106W	0.123589	0.100589	0.119903	0.030693	0.028283	0.029333	0.200368	0.116168	0.146791	0.046634	0.046613	0.050734	0.027631	0.029855	0.028551	0.046475	0.044015	0.06181
TadDE	0.09635	0.096343	0.09371	0.026827	0.025799	0.024672	0.134457	0.105811	0.111155	0.099493	0.055126	0.073561	0.044603	0.030125	0.039322	0.252891	0.066462	0.086058
TdCBEmax	0.091401	0.089406	0.086773	0.02671	0.025916	0.023788	0.096849	0.100809	0.116584	0.041133	0.044139	0.045367	0.02632	0.026929	0.028685	0.036344	0.041453	0.043078
CBE-T.152	0.086906	0.096498	0.106196	0.028085	0.026568	0.02742	0.146865	0.10352	0.152956	0.045418	0.031243	0.0476	0.030019	0.029622	0.027886	0.076774	0.047979	0.054255

## Sheet: Figure 5
Figure 5
Q275>STOP
	C4			C5			C8			C13			C14			A6
BE4max	2.27908	3.96689	2.05129	24.1968	23.0027	21.8755	4.44208	5.40092	5.83731	4.94891	5.68072	5.27048	0.462683	0.067038	0.491968	0.086651	0.09327	0.083421
CBE-T.152	5.17495	3.34224	0.167826	45.4667	35.1613	2.00164	25.731	19.8421	0.212853	0.224388	0.119651	0.155547	0.059603	0.099709	0.09824	1.13596	0.821601	0.114613
CBE6a	46.2387	45.0729	43.8059	72.9901	64.6988	65.3754	58.3049	53.8887	51.1367	13.8591	13.9871	12.905	1.46068	0.06189	0.787681	0.108455	0.079081	0.075017
CBE6b	50.005	47.7267	42.3789	66.889	58.1688	53.7721	55.4253	49.2891	43.942	24.9419	22.99	20.7219	2.12228	1.78077	1.47723	0.148223	0.295987	0.099386
CBE6c	45.4438	41.2603	35.8787	59.0909	49.705	42.269	51.0838	38.7553	37.5596	21.7352	20.6079	18.0458	1.60142	2.04854	2.15791	0.118624	0.105767	0.074091
CBE6d	38.4406	38.819	32.1312	59.5615	58.3583	53.064	42.5724	45.5829	38.8991	11.749	11.2975	9.54447	0.486098	1.05186	0.406725	0.087498	0.079888	0.097614
TadCBEd	15.8081	20.2114	15.6714	34.6039	38.28	33.0241	28.8409	30.5435	26.2404	2.59197	2.02352	2.33887	0.215727	0.058269	0.068503	4.93577	5.76597	4.52704
YE1	29.9465	0.371705	4.47081	32.3086	2.69915	46.7402	28.458	0.537542	26.6563	0.379479	0.491794	0.294089	0.073542	0.08006	0.072696	0.088251	0.125808	0.565046
evoFERNY	34.0074	42.6092	34.2946	36.9249	45.506	37.6227	31.7523	42.6336	36.2849	0.66632	1.34045	1.20072	0.313902	0.065189	0.57569	0.107844	0.093709	0.128845
Q278>STOP
	C4			C5			C8			C9			A6
BE4max	25.7143	36.6193	35.6005	25.7143	36.8902	35.814	2.07792	4.55007	2.1807	14.8052	4.79229	3.2809	0	0.130225	0.121515
CBE-T.152	32.7713	41.5803	6.37406	50.6266	59.0668	6.57749	5.47122	6.16178	0.493157	1.67091	3.34349	0.00616	0.820173	1.76788	0.11096
CBE6a	70.1669	46.2732	52.5044	68.1276	47.4967	51.7314	62.1207	43.4985	45.972	57.3103	39.5035	40.5122	0.189129	0.199107	0.28346
CBE6b	67.7162	56.3096	55.6035	66.6423	56.9417	55.1435	61.9082	54.3203	53.1079	64.0391	53.6204	51.0781	0.247386	0.250265	0.235754
CBE6c	64.3364	57.3156	49.9707	67.0035	59.2983	49.8145	67.1946	57.8241	47.7712	65.6108	52.9594	45.6237	0.43692	0.235866	0.201731
CBE6d	56.0442	43.5266	40.0333	57.4452	43.2821	39.932	49.7074	38.2117	32.238	46.3498	34.777	33.3092	0.384229	0.162999	0.173712
TadCBEd	38.7925	32.8875	21.3615	41.8316	37.2313	24.6776	26.5429	23.1741	13.8475	24.0076	22.1921	12.084	4.64795	2.27401	1.83126
YE1	23.3915	9.2655	30.8743	23.8091	9.43197	43.7511	16.5806	0.064964	4.28924	13.0651	0.556255	2.389	0.143672	0.15429	1.07345
evoFERNY	32.1319	29.2611	22.9056	35.7918	29.3541	23.6895	28.7581	18.911	16.8105	19.3201	11.2493	12.9671	0.1452	0.142631	0.127771
Q382>STOP
	C3			C5			A4			A6
BE4max	54.6402	41.4755	37.549	57.9277	41.9263	39.6461	0.048921	0.065813	0.084791	0.00489	0.00987	0.028264
CBE-T.152	32.1792	35.5514	4.79526	48.0451	51.3854	9.15272	0.055066	0.034985	0.051507	1.37665	1.25245	0.015452
CBE6a	28.811	14.6085	31.2212	25.2442	0	23.0109	0.074853	0	0.071232	0.029941	0.03095	0.018582
CBE6b	45.526	41.3428	45.7038	46.6294	37.1442	41.5106	0.065498	0.018913	0.053759	0.020153	0.018913	0.174716
CBE6c	55.0625	36.8916	41.6129	49.0791	32.5829	38.0678	0.085886	0.062107	0.097994	0.028629	0.015527	0.023057
CBE6d	26.3509	28.5342	18.6986	22.5547	24.2734	17.2176	0.04275	0.052089	0.093289	0.0513	0.020836	0.034983
TadCBEd	16.0409	19.062	9.05018	11.0236	16.4363	6.49673	0.067047	0.095008	0.2088	3.36909	7.2465	2.79488
YE1	19.7832	2.62875	32.1148	29.1657	13.4398	45.3722	0.073244	0.134577	0.333928	0.036622	0.035887	0.449316
evoFERNY	20.4391	21.0806	26.6459	22.0954	22.9876	28.912	0.038858	0.013819	0.087084	0.038858	0.020728	0.019352

## Sheet: SI Figure 2
SI Figure 2
TRAC
	C3			C8			C16			C17			A6			A12			A13			A14			A15			A18			A19			Indels
ABE8e	0.333728	0.331815	0.302774	0.613187	0.681045	0.761522	0.007485	0.007333	0.007136	0.011852	0.010999	0.007136	29.1423	25.6322	28.7788	6.58349	5.85351	6.39903	0.031813	0.032998	0.031603	0.008733	0.010083	0.015292	0.029942	0.016499	0.023447	0.008109	0.007333	0.016311	0.015595	0.021999	0.015292	0.203356	0.250236	0.281366
BE4max	11.8583	12.1881	13.4405	21.6042	21.9612	24.1445	0.010267	0.025041	0.03086	0.016256	0.01202	0.009919	0.019678	0.016026	0.008817	0.010267	0.016026	0.011021	0.011123	0.007012	0.006613	0.0077	0.004007	0.004409	0.0154	0.021035	0.018736	0.0154	0.01202	0.008817	0.018823	0.015025	0.014328	0.194216	0.146241	0.207201
TadDE_N46I Y73P	25.0333	22.3076	25.9255	28.0958	24.7051	28.5642	0.00957	0.00264	0.007218	0.00957	0.007041	0.003093	0.027754	0.027285	0.019592	0.010527	0.013202	0.024748	0.008613	0.009682	0.00928	0.00957	0.00264	0.013405	0.012442	0.014963	0.015467	0.014356	0.014083	0.008249	0.031582	0.018483	0.022686	0.356018	0.33534	0.388748
TadDE_N46T	17.3461	15.3545	18.0696	19.7636	17.214	20.6285	0.006132	0.010121	0.007217	0.007665	0.006441	0.012372	1.28007	1.30193	1.44025	0.012264	0.011041	0.01031	0.010731	0.005521	0.005155	0.008432	0.007361	0.005155	0.016863	0.010121	0.016495	0.006132	0.009201	0.017526	0.020696	0.016562	0.018557	0.226119	0.246584	0.314443
TadCBEd	32.0662	29.7063	33.3303	32.1782	29.6458	33.9916	0.008091	0.005497	0.002614	0.014833	0.012093	0.014377	15.2079	13.6615	16.1887	0.018878	0.014291	0.019605	0.008091	0.007695	0.011763	0.006742	0.006596	0.006535	0.024272	0.018689	0.019605	0.028318	0.013192	0.014377	0.014833	0.019788	0.014377	0.346553	0.459522	0.435237
Nme5
	C3			C6			C9			C12			A5			A7			A10			A11			A13			Indels
ABE8e	0.028428	0.036141	0.030653	0.034309	0.023385	0.021221	0.045092	0.042519	0.058948	0.023526	0.023385	0.025937	18.6515	17.2329	18.8588	32.0097	29.4655	32.5819	25.7889	23.6936	26.0858	7.44513	6.94545	7.02193	2.21246	2.10468	2.41688	0.248988	0.437944	0.299458
BE4max	0.244998	0.276078	0.255742	7.6135	6.67606	7.01843	3.24808	2.95577	2.88554	6.06556	5.55631	5.6215	0.00928	0.005792	0.014476	0.011136	0.015445	0.024127	0.022273	0.036682	0.031365	0.007424	0.005792	0.009651	0.005568	0.013514	0.014476	0.163332	0.167963	0.161648
TadDE_N46I Y73P	0.320757	0.365871	0.453548	1.00334	0.9107	1.11169	19.2982	17.2834	19.3226	0.224921	0.264461	0.216914	0.009779	0.013919	0.00986	0.033249	0.023861	0.019719	0.033249	0.02585	0.01479	0.007823	0.005965	0.00986	0.007823	0.005965	0.012325	0.287508	0.236623	0.17994
TadDE_N46T	0.133811	0.169743	0.161651	1.21646	1.13612	1.25992	14.0397	13.0664	15.1761	0.100792	0.081014	0.130747	0.052134	0.055938	0.035658	0.154664	0.084872	0.116484	0.039969	0.059796	0.095089	0.008689	0.003858	0.016641	0.026067	0.019289	0.009509	0.251981	0.343344	0.216327
TadCBEd	0.177639	0.231394	0.211282	1.90895	1.95878	1.59764	21.8708	20.0721	19.8981	0.514357	0.376688	0.341524	0.114007	0.067266	0.052097	0.585943	0.551579	0.494921	0.196198	0.21256	0.23733	0.005303	0.013453	0.017366	0.013257	0.024216	0.011577	0.201501	0.247538	0.25759
Nme11
	C4			C5			C10			C18			C22			A6			A7			A8			A11			A14			A17			A19			A23			Indels
ABE8e	0.101992	0.23716	0.209134	0.073661	0.079053	0.107393	0.152988	0.169732	0.223265	0.005666	0.0093	0.011305	0.016999	0.0093	0.019783	46.0776	43.1514	45.3114	33.8726	31.7166	33.1788	40.2782	37.2131	39.3822	48.8427	45.7393	48.1969	34.187	31.3469	32.7154	2.088	1.83218	1.66177	0.135989	0.197633	0.121524	0.03683	0.023251	0.028261	4.53296	3.79688	4.21094
BE4max	44.6039	42.1414	46.1288	41.8196	39.2166	43.6227	14.1917	13.1937	14.4662	0.76894	1.04128	0.794621	0.01349	0.009188	0.020375	0.010792	0.003063	0.04075	0.018886	0.033689	0	0.064753	0.030626	0.04075	0.010792	0.024501	0.020375	0.024282	0.033689	0	0.091733	0.049002	0.0815	0.045867	0.024501	0.020375	0.01349	0.024501	0.020375	0.447874	0.431827	0.387123
TadDE_N46I Y73P	33.3258	32.5355	33.3511	26.4268	25.3444	26.4195	42.1381	40.6478	41.8026	0.09554	0.094549	0.007986	0.017599	0.016208	0.018633	0.010057	0.035118	0.002662	0.020114	0.016208	0.015971	0.045256	0.091847	0.045252	0.012571	0.027014	0.007986	0.022628	0.024312	0.026619	0.060341	0.070236	0.045252	0.027656	0.029715	0.053238	0.03017	0.013507	0.01331	1.25207	1.25885	1.43211
TadDE_N46T	24.361	21.8969	22.6789	25.3164	22.599	23.6506	42.4427	38.5747	40.0355	0.098311	0.072209	0.017004	0.007562	0.00498	0.014575	0.118477	0.099599	0.128747	0.015125	0	0.009717	0.050416	0.067229	0.082592	0.582304	0.535345	0.587864	0.027729	0.03486	0.034009	0.06302	0.0498	0.048584	0.050416	0.04482	0.041296	0.007562	0.01743	0.009717	1.55785	1.15286	1.0737
TadCBEd	29.2932	26.6816	28.1175	28.9903	26.3571	27.6707	42.9611	40.1306	40.6418	0.070168	0.077271	0.050501	0.022158	0.011591	0.007769	0.465322	0.328401	0.283583	0.044316	0.088861	0.034962	0.217889	0.135224	0.13208	2.04594	1.92404	1.74035	0.055396	0.057953	0.12431	0.051702	0.038635	0.069925	0.048009	0.046362	0.042732	0.011079	0.015454	0.007769	1.04144	1.25951	0.963406
Nme39
	C2			C4			C7			C8			C17			A3			A5			A6			A9			A14			A18			A19			A21			Indels
ABE8e	0.008155	0.038195	0.015487	0.002718	0.015914	0.01239	0.024465	0.035012	0.040266	0.222905	0.146413	0.139384	0.013592	0.006366	0.006195	24.718	22.9295	25.9935	29.4751	26.5994	30.7202	14.6927	13.3713	15.518	44.3336	40.1203	45.9532	5.56175	5.16265	5.73022	0.299019	0.26418	0.322131	0.04893	0.054109	0.030974	0.021747	0.02228	0.009292	3.19406	2.98237	3.01069
BE4max	0.05759	0.056509	0.07155	5.2868	4.78984	5.10051	23.1917	21.5274	22.4429	27.5714	25.2704	26.3952	0.037434	0.043055	0.034072	0.037434	0.018836	0.0477	0.034554	0.010764	0.006814	0.048952	0.021527	0.020443	0.017277	0.024218	0.010221	0.046072	0.008073	0.010221	0.025916	0.0592	0.054514	0.043193	0.034982	0.017036	0.020157	0	0.013629	1.62981	1.57688	1.72743
TadDE_N46I Y73P	0.807941	0.703227	0.74386	0.475405	0.33684	0.473366	11.0476	8.90557	9.86076	44.5624	39.7382	42.5998	0.078824	0.085687	0.095288	0.029559	0.041366	0.061476	0.009853	0.011819	0.009221	0.019706	0.026593	0.049181	0.024632	0.020683	0.006148	0.019706	0.008864	0.018443	0.046801	0.044321	0.033812	0.022169	0.038412	0.021517	0.012316	0.017728	0.012295	1.43114	1.30599	1.23874
TadDE_N46T	0.16532	0.225696	0.341798	0.414611	0.34551	0.432588	4.44526	4.04302	4.42468	42.2562	39.9705	43.6834	0.086596	0.039009	0.037384	0.057731	0.039009	0.077439	0.005248	0.0613	0.045395	0.020993	0.002786	0.040054	0.202057	0.192259	0.152207	0.023617	0.036223	0.016022	0.028865	0.0613	0.045395	0.023617	0.016718	0.032044	0.020993	0.016718	0.00267	1.3383	0.958511	1.25771
TadCBEd	0.91003	0.876594	1.21363	1.08488	1.46099	1.22796	10.9283	10.1321	9.88103	46.3638	44.1788	45.8359	0.158957	0.155586	0.114673	0.147035	0.132817	0.152898	0.087426	0.041743	0.114673	0.079479	0.075896	0.081227	1.22795	1.24848	1.36175	0.031791	0.015179	0.019112	0.023844	0.037948	0.057337	0.01987	0.026563	0.02389	0.011922	0.015179	0.02389	1.63329	1.71145	1.69621
Nme50
	C3			C5			C6			C8			C14			C15			C16			C17			C18			C20			C21			C23			A12			A13			A19			Indels
ABE8e	0.022369	0.007911	0.10834	0.142346	0.27687	0.172827	0.052871	0.071195	0.059329	0.107776	0.155574	0.177986	0.016268	0.021095	0.036113	0.056938	0.04219	0.038693	0.006101	0.031642	0.010318	0.004067	0.007911	0.010318	0.006101	0.005274	0.00258	0.004067	0.005274	0.00258	0	0.005274	0	0.002034	0.007911	0.00258	50.4535	47.3842	51.2523	18.4948	16.9181	18.6447	0.862209	0.867525	0.84608	1.07166	0.943993	1.11435
BE4max	35.6997	32.911	34.2254	47.8172	44.1448	46.2169	43.297	39.7093	41.1456	17.7736	15.676	16.3031	22.5085	18.8314	19.282	18.6798	15.9131	15.7895	12.6479	11.55	11.0183	8.90077	8.08283	7.79607	5.0248	4.47509	4.2008	0.165346	0.059287	0.170302	0.055831	0.0527	0.054064	0.249093	0.202016	0.318979	0.027916	0.035133	0.010813	0.090189	0.103204	0.121645	0.030063	0.008783	0.027032	2.40718	2.60864	2.42478
TadDE_N46I Y73P	8.83987	8.49085	9.48963	34.0641	31.7719	34.5224	36.4072	34.9756	37.4154	33.4416	30.6702	33.256	3.08274	2.61529	3.27238	15.3568	14.3876	15.5895	3.46097	4.15951	4.41867	2.11541	1.85024	2.42631	0.214219	0.397825	0.316594	0.006694	0.002354	0.013646	0.010042	0.002354	0.030022	0	0.004708	0.005459	0.016736	0.044726	0.005459	0.133887	0.10593	0.114629	0.02343	0.01177	0.013646	2.46017	2.87423	3.02675
TadDE_N46T	2.83368	2.93902	3.44077	27.6409	26.3252	28.1735	23.4991	22.8593	23.3747	15.953	14.6378	15.4435	1.10129	0.829248	1	7.04658	7.35099	7.39669	1.66761	2.27242	1.75482	1.02815	0.962111	1.09917	0.146281	0.125991	0.231405	0.006269	0.002291	0.008264	0.00209	0	0.002755	0	0.002291	0.008264	0.108666	0.112246	0.151515	0.131653	0.114537	0.112948	0.016718	0.025198	0.024793	1.74493	2.23347	2.39945
TadCBEd	12.6343	11.6147	11.1661	31.1808	29.0697	31.0685	36.7852	33.5853	34.7529	33.3757	31.3838	32.1638	1.41199	1.34396	1.07877	8.20424	6.99189	6.91738	2.72025	2.60547	2.39984	1.33838	1.05538	1.07877	0.471777	0.431496	0.292097	0	0.002748	0	0.003346	0.013742	0.003319	0.006692	0	0.006639	0.441664	0.522193	0.27882	0.110416	0.137419	0.189199	0.01673	0.024735	0.043151	2.20497	2.35537	2.35669

## Sheet: SI Figure 3
SI Figure 3
	Monomer	Dimer
Y	0	0
S	-7.74	5.23
P	4.09	7.06

[truncated: 28 more sheets: SI Figure 4, SI Figure 5, SI Figure 6, SI Figure 7, SI Figure 8, SI Figure 9, SI Figure 10, SI Figure 11, SI Figure 12, SI Figure 13, SI Figure 14, SI Figure 15, SI Figure 16, SI Figure 17, SI Figure 18, SI Figure 19, SI Figure 20, SI Figure 21, SI Figure 22, SI Figure 23 …]
